# Supplementary material for: Vacancies tailoring lattice anharmonicity of Zintl-type thermoelectrics
Source: Nat Commun. 2024 Mar 23;15:2618. doi: 10.1038/s41467-024-46895-4 (PMC10960861; doi:10.1038/s41467-024-46895-4)
Supplement: Supplementary file 4 — Source Data [file 41467_2024_46895_MOESM4_ESM.xlsx]

## Sheet: Fig. 1g
	NPD
	SrCuSb				SrAgSb				Sr2ZnSb2
	Q (Å-1)	Normalized Intensity (arb. units)			Q (Å-1)	Normalized Intensity (arb. units)			Q (Å-1)	Normalized Intensity (arb. units)
	0.499976	0.041688			0.499976	0.053647			0.499976	0.139298
	0.500111	0.036418			0.500111	0.063282			0.500111	0.153149
	0.500246	0.037155			0.500246	0.061374			0.500246	0.141662
	0.500381	0.02962			0.500381	0.067494			0.500381	0.127275
	0.500516	0.037842			0.500516	0.067328			0.500516	0.121059
	0.500651	0.037321			0.500651	0.060304			0.500651	0.134142
	0.500786	0.033075			0.500786	0.054818			0.500786	0.152085
	0.500922	0.036929			0.500922	0.051835			0.500922	0.152442
	0.501057	0.037281			0.501057	0.059332			0.501057	0.140556
	0.501192	0.034549			0.501192	0.05146			0.501192	0.155784
	0.501327	0.034585			0.501327	0.053202			0.501327	0.166515
	0.501463	0.02882			0.501463	0.047666			0.501463	0.147143
	0.501598	0.037506			0.501598	0.058912			0.501598	0.146573
	0.501734	0.037211			0.501734	0.062269			0.501734	0.154578
	0.501869	0.025355			0.501869	0.063796			0.501869	0.16366
	0.502005	0.033639			0.502005	0.05128			0.502005	0.151214
	0.50214	0.030323			0.50214	0.055623			0.50214	0.148667
	0.502276	0.039357			0.502276	0.052701			0.502276	0.12019
	0.502411	0.039246			0.502411	0.05485			0.502411	0.117723
	0.502547	0.039347			0.502547	0.06475			0.502547	0.127287
	0.502683	0.044143			0.502683	0.060223			0.502683	0.159977
	0.502819	0.040032			0.502819	0.052939			0.502819	0.1414
	0.502954	0.038459			0.502954	0.056016			0.502954	0.151951
	0.50309	0.040673			0.50309	0.069177			0.50309	0.147387
	0.503226	0.042072			0.503226	0.054461			0.503226	0.158027
	0.503362	0.038832			0.503362	0.064245			0.503362	0.138444
	0.503497	0.041262			0.503497	0.062021			0.503497	0.170519
	0.503633	0.044573			0.503633	0.064168			0.503633	0.154703
	0.50377	0.03561			0.50377	0.053023			0.50377	0.150199
	0.503906	0.036364			0.503906	0.055514			0.503906	0.149115
	0.504042	0.03468			0.504042	0.059274			0.504042	0.144444
	0.504178	0.038997			0.504178	0.055236			0.504178	0.141619
	0.504314	0.039373			0.504314	0.058653			0.504314	0.142192
	0.50445	0.046455			0.50445	0.059584			0.50445	0.128606
	0.504586	0.04184			0.504586	0.080018			0.504586	0.146302
	0.504722	0.037202			0.504722	0.078883			0.504722	0.151479
	0.504859	0.041832			0.504859	0.074112			0.504859	0.135465
	0.504995	0.050322			0.504995	0.07825			0.504995	0.157329
	0.505131	0.049666			0.505131	0.080879			0.505131	0.169919
	0.505268	0.052294			0.505268	0.075234			0.505268	0.166619
	0.505404	0.056063			0.505404	0.067471			0.505404	0.136199
	0.50554	0.047331			0.50554	0.070758			0.50554	0.133493
	0.505677	0.041291			0.505677	0.073691			0.505677	0.140653
	0.505814	0.04027			0.505814	0.057635			0.505814	0.136711
	0.50595	0.039383			0.50595	0.056404			0.50595	0.129404
	0.506087	0.040115			0.506087	0.070021			0.506087	0.163258
	0.506223	0.034584			0.506223	0.070206			0.506223	0.139642
	0.50636	0.030934			0.50636	0.063492			0.50636	0.125855
	0.506497	0.038951			0.506497	0.058801			0.506497	0.151235
	0.506634	0.031038			0.506634	0.073622			0.506634	0.144572
	0.50677	0.039185			0.50677	0.065057			0.50677	0.181494
	0.506907	0.034438			0.506907	0.062856			0.506907	0.143432
	0.507044	0.037948			0.507044	0.06271			0.507044	0.178941
	0.507181	0.037783			0.507181	0.05494			0.507181	0.155059
	0.507318	0.033761			0.507318	0.056124			0.507318	0.146723
	0.507455	0.034838			0.507455	0.055648			0.507455	0.131717
	0.507592	0.037605			0.507592	0.063718			0.507592	0.175939
	0.507729	0.03288			0.507729	0.05803			0.507729	0.132576
	0.507866	0.030652			0.507866	0.055178			0.507866	0.127698
	0.508003	0.033802			0.508003	0.054584			0.508003	0.128085
	0.50814	0.035474			0.50814	0.058099			0.50814	0.138722
	0.508278	0.037176			0.508278	0.060078			0.508278	0.142588
	0.508415	0.035802			0.508415	0.061369			0.508415	0.159337
	0.508552	0.038947			0.508552	0.060745			0.508552	0.132741
	0.50869	0.041529			0.50869	0.048148			0.50869	0.13994
	0.508827	0.044255			0.508827	0.047816			0.508827	0.156662
	0.508964	0.044354			0.508964	0.05127			0.508964	0.15817
	0.509102	0.043346			0.509102	0.055003			0.509102	0.153115
	0.509239	0.0389			0.509239	0.050059			0.509239	0.132908
	0.509377	0.048348			0.509377	0.054111			0.509377	0.155735
	0.509514	0.041659			0.509514	0.057699			0.509514	0.143374
	0.509651	0.038246			0.509651	0.062627			0.509651	0.107336
	0.509789	0.043586			0.509789	0.050705			0.509789	0.129346
	0.509927	0.041393			0.509927	0.05688			0.509927	0.14367
	0.510065	0.047548			0.510065	0.053122			0.510065	0.148456
	0.510202	0.041195			0.510202	0.058789			0.510202	0.166613
	0.51034	0.042126			0.51034	0.057195			0.51034	0.164873
	0.510478	0.039995			0.510478	0.058634			0.510478	0.145891
	0.510616	0.038559			0.510616	0.051824			0.510616	0.142155
	0.510753	0.032001			0.510753	0.053067			0.510753	0.149907
	0.510891	0.02886			0.510891	0.061851			0.510891	0.157771
	0.511029	0.034445			0.511029	0.06225			0.511029	0.122241
	0.511167	0.038436			0.511167	0.064901			0.511167	0.132345
	0.511305	0.033073			0.511305	0.057755			0.511305	0.15625
	0.511443	0.038035			0.511443	0.061598			0.511443	0.163112
	0.511581	0.030172			0.511581	0.064315			0.511581	0.151945
	0.51172	0.035755			0.51172	0.060888			0.51172	0.147716
	0.511858	0.036741			0.511858	0.065208			0.511858	0.133639
	0.511996	0.033256			0.511996	0.063655			0.511996	0.131549
	0.512134	0.040467			0.512134	0.068157			0.512134	0.155854
	0.512272	0.031001			0.512272	0.06483			0.512272	0.158907
	0.512411	0.034339			0.512411	0.059848			0.512411	0.174446
	0.512549	0.039946			0.512549	0.052604			0.512549	0.163493
	0.512688	0.041395			0.512688	0.060532			0.512688	0.132442
	0.512826	0.040769			0.512826	0.063469			0.512826	0.146485
	0.512964	0.044928			0.512964	0.061367			0.512964	0.176869
	0.513103	0.036367			0.513103	0.06123			0.513103	0.151065
	0.513242	0.038463			0.513242	0.065847			0.513242	0.138941
	0.51338	0.038363			0.51338	0.063537			0.51338	0.142122
	0.513518	0.036436			0.513518	0.068284			0.513518	0.136763
	0.513657	0.034634			0.513657	0.053202			0.513657	0.148511
	0.513796	0.039858			0.513796	0.053241			0.513796	0.156616
	0.513935	0.037978			0.513935	0.060024			0.513935	0.135663
	0.514073	0.042446			0.514073	0.051797			0.514073	0.147902
	0.514212	0.033504			0.514212	0.055901			0.514212	0.166445
	0.514351	0.043284			0.514351	0.059103			0.514351	0.160873
	0.51449	0.03526			0.51449	0.057799			0.51449	0.1548
	0.514629	0.034595			0.514629	0.058496			0.514629	0.169449
	0.514768	0.038189			0.514768	0.05183			0.514768	0.154791
	0.514907	0.034135			0.514907	0.061891			0.514907	0.130678
	0.515046	0.033599			0.515046	0.054323			0.515046	0.144953
	0.515185	0.031591			0.515185	0.044374			0.515185	0.157475
	0.515324	0.037902			0.515324	0.05259			0.515324	0.13881
	0.515463	0.036264			0.515463	0.058405			0.515463	0.138962
	0.515602	0.043386			0.515602	0.06139			0.515602	0.149194
	0.515741	0.036337			0.515741	0.057624			0.515741	0.144029
	0.515881	0.041866			0.515881	0.056406			0.515881	0.125111
	0.51602	0.050399			0.51602	0.046013			0.51602	0.145263
	0.516159	0.037839			0.516159	0.061656			0.516159	0.147387
	0.516299	0.039164			0.516299	0.060903			0.516299	0.131397
	0.516438	0.033004			0.516438	0.06685			0.516438	0.140754
	0.516578	0.035246			0.516578	0.062628			0.516578	0.156366
	0.516717	0.03543			0.516717	0.060052			0.516717	0.143728
	0.516856	0.03595			0.516856	0.061452			0.516856	0.16292
	0.516996	0.031019			0.516996	0.052279			0.516996	0.12119
	0.517136	0.030721			0.517136	0.060369			0.517136	0.153731
	0.517275	0.039029			0.517275	0.047841			0.517275	0.127634
	0.517415	0.034454			0.517415	0.056837			0.517415	0.161692
	0.517555	0.035548			0.517555	0.049483			0.517555	0.146077
	0.517694	0.037806			0.517694	0.057132			0.517694	0.152625
	0.517834	0.03486			0.517834	0.054774			0.517834	0.158819
	0.517974	0.035383			0.517974	0.055329			0.517974	0.141013
	0.518114	0.033598			0.518114	0.057061			0.518114	0.154584
	0.518254	0.036916			0.518254	0.053147			0.518254	0.161975
	0.518394	0.038894			0.518394	0.060591			0.518394	0.137606
	0.518534	0.034343			0.518534	0.056748			0.518534	0.121476
	0.518674	0.033304			0.518674	0.058781			0.518674	0.129584
	0.518814	0.046785			0.518814	0.053836			0.518814	0.144617
	0.518954	0.041058			0.518954	0.052764			0.518954	0.147646
	0.519094	0.050411			0.519094	0.05788			0.519094	0.141193
	0.519234	0.048905			0.519234	0.058719			0.519234	0.147643
	0.519374	0.0555			0.519374	0.056607			0.519374	0.169782
	0.519515	0.048471			0.519515	0.060837			0.519515	0.133774
	0.519655	0.035606			0.519655	0.072207			0.519655	0.158758
	0.519795	0.031377			0.519795	0.07823			0.519795	0.144063
	0.519935	0.033367			0.519935	0.068763			0.519935	0.138548
	0.520076	0.034895			0.520076	0.069151			0.520076	0.150242
	0.520216	0.035891			0.520216	0.075379			0.520216	0.152247
	0.520357	0.031566			0.520357	0.08516			0.520357	0.159376
	0.520497	0.033294			0.520497	0.075091			0.520497	0.151939
	0.520638	0.03345			0.520638	0.066699			0.520638	0.11626
	0.520778	0.037354			0.520778	0.066443			0.520778	0.177676
	0.520919	0.032725			0.520919	0.065865			0.520919	0.136918
	0.521059	0.037321			0.521059	0.059314			0.521059	0.144142
	0.5212	0.029786			0.5212	0.059079			0.5212	0.14346
	0.521341	0.026774			0.521341	0.056952			0.521341	0.142783
	0.521482	0.033208			0.521482	0.062566			0.521482	0.134087
	0.521623	0.037844			0.521623	0.057197			0.521623	0.141467
	0.521763	0.035311			0.521763	0.05894			0.521763	0.159011
	0.521904	0.040533			0.521904	0.052621			0.521904	0.142317
	0.522045	0.036505			0.522045	0.063315			0.522045	0.158356
	0.522186	0.040789			0.522186	0.052594			0.522186	0.154392
	0.522327	0.04304			0.522327	0.058017			0.522327	0.145592
	0.522468	0.038006			0.522468	0.049847			0.522468	0.150821
	0.522609	0.041421			0.522609	0.055021			0.522609	0.131881
	0.52275	0.047377			0.52275	0.057622			0.52275	0.158414
	0.522891	0.045551			0.522891	0.054495			0.522891	0.130413
	0.523033	0.04771			0.523033	0.057438			0.523033	0.11973
	0.523174	0.042231			0.523174	0.059103			0.523174	0.133935
	0.523315	0.043717			0.523315	0.054543			0.523315	0.125687
	0.523456	0.044537			0.523456	0.046441			0.523456	0.177253
	0.523597	0.038657			0.523597	0.047026			0.523597	0.152174
	0.523739	0.034859			0.523739	0.063063			0.523739	0.130395
	0.52388	0.039899			0.52388	0.064203			0.52388	0.125321
	0.524022	0.036989			0.524022	0.06942			0.524022	0.117759
	0.524164	0.037975			0.524164	0.057557			0.524164	0.110675
	0.524305	0.041678			0.524305	0.061381			0.524305	0.135068
	0.524447	0.045937			0.524447	0.063404			0.524447	0.147942
	0.524588	0.040296			0.524588	0.071682			0.524588	0.145059
	0.52473	0.036774			0.52473	0.048096			0.52473	0.117802
	0.524871	0.031942			0.524871	0.065338			0.524871	0.151906
	0.525013	0.035739			0.525013	0.065777			0.525013	0.161068
	0.525155	0.032359			0.525155	0.057141			0.525155	0.15012
	0.525297	0.037959			0.525297	0.056038			0.525297	0.136385
	0.525438	0.033725			0.525438	0.051457			0.525438	0.120483
	0.52558	0.039383			0.52558	0.062813			0.52558	0.135766
	0.525722	0.038693			0.525722	0.069296			0.525722	0.137308
	0.525864	0.035761			0.525864	0.060161			0.525864	0.158072
	0.526006	0.033177			0.526006	0.05237			0.526006	0.142716
	0.526148	0.029561			0.526148	0.050613			0.526148	0.138923
	0.52629	0.035268			0.52629	0.050595			0.52629	0.149611
	0.526432	0.039864			0.526432	0.047318			0.526432	0.146607
	0.526574	0.036566			0.526574	0.054004			0.526574	0.147247
	0.526716	0.033208			0.526716	0.060415			0.526716	0.154054
	0.526859	0.039176			0.526859	0.056111			0.526859	0.143368
	0.527001	0.037353			0.527001	0.050638			0.527001	0.157451
	0.527143	0.035196			0.527143	0.055184			0.527143	0.149038
	0.527286	0.031856			0.527286	0.054176			0.527286	0.143645
	0.527428	0.042846			0.527428	0.057803			0.527428	0.133286
	0.527571	0.032487			0.527571	0.055824			0.527571	0.149087
	0.527713	0.035405			0.527713	0.054101			0.527713	0.141534
	0.527855	0.040128			0.527855	0.05654			0.527855	0.119307
	0.527998	0.036654			0.527998	0.070466			0.527998	0.166783
	0.52814	0.040812			0.52814	0.051243			0.52814	0.146939
	0.528283	0.035719			0.528283	0.055785			0.528283	0.141592
	0.528426	0.030423			0.528426	0.063105			0.528426	0.139483
	0.528569	0.029026			0.528569	0.059124			0.528569	0.135004
	0.528711	0.031177			0.528711	0.064927			0.528711	0.17224
	0.528854	0.038952			0.528854	0.058055			0.528854	0.131827
	0.528997	0.037703			0.528997	0.066253			0.528997	0.17161
	0.52914	0.034293			0.52914	0.071699			0.52914	0.144066
	0.529282	0.034474			0.529282	0.081414			0.529282	0.122991
	0.529425	0.036625			0.529425	0.083777			0.529425	0.158922
	0.529568	0.035133			0.529568	0.095558			0.529568	0.167777
	0.529711	0.034282			0.529711	0.078944			0.529711	0.159712
	0.529854	0.029861			0.529854	0.092387			0.529854	0.157137
	0.529997	0.027498			0.529997	0.073055			0.529997	0.151241
	0.53014	0.037203			0.53014	0.060009			0.53014	0.167484
	0.530283	0.039125			0.530283	0.071803			0.530283	0.129828
	0.530427	0.033099			0.530427	0.066828			0.530427	0.141644
	0.53057	0.032669			0.53057	0.074646			0.53057	0.163408
	0.530713	0.035867			0.530713	0.070087			0.530713	0.135059
	0.530856	0.039965			0.530856	0.079493			0.530856	0.142942
	0.531	0.033152			0.531	0.07737			0.531	0.134462
	0.531143	0.034508			0.531143	0.071728			0.531143	0.14923
	0.531286	0.032507			0.531286	0.065197			0.531286	0.147369
	0.53143	0.037789			0.53143	0.062883			0.53143	0.167103
	0.531574	0.038113			0.531574	0.058008			0.531574	0.155937
	0.531717	0.037323			0.531717	0.052758			0.531717	0.13725
	0.531861	0.035372			0.531861	0.059698			0.531861	0.125075
	0.532004	0.037478			0.532004	0.060503			0.532004	0.145023
	0.532148	0.036427			0.532148	0.048196			0.532148	0.153999
	0.532292	0.033516			0.532292	0.060102			0.532292	0.122549
	0.532435	0.032586			0.532435	0.053928			0.532435	0.150711
	0.532579	0.031951			0.532579	0.068192			0.532579	0.138274
	0.532723	0.037784			0.532723	0.071028			0.532723	0.157676
	0.532867	0.039578			0.532867	0.061443			0.532867	0.158359
	0.53301	0.032115			0.53301	0.056712			0.53301	0.160735
	0.533154	0.035064			0.533154	0.060643			0.533154	0.148804
	0.533299	0.033367			0.533299	0.062939			0.533299	0.13906
	0.533443	0.032169			0.533443	0.047804			0.533443	0.145681
	0.533586	0.031624			0.533586	0.041361			0.533586	0.133731
	0.53373	0.033483			0.53373	0.048721			0.53373	0.141884
	0.533875	0.030004			0.533875	0.047195			0.533875	0.156299
	0.534019	0.035324			0.534019	0.054355			0.534019	0.145553
	0.534163	0.033664			0.534163	0.05105			0.534163	0.133828
	0.534307	0.037581			0.534307	0.051338			0.534307	0.165836
	0.534451	0.034471			0.534451	0.059408			0.534451	0.130912
	0.534596	0.037997			0.534596	0.062292			0.534596	0.127689
	0.53474	0.03183			0.53474	0.04766			0.53474	0.149102
	0.534884	0.032355			0.534884	0.056367			0.534884	0.161988
	0.535029	0.033857			0.535029	0.048254			0.535029	0.14448
	0.535173	0.024457			0.535173	0.049412			0.535173	0.149492
	0.535318	0.031458			0.535318	0.042883			0.535318	0.136287
	0.535462	0.034849			0.535462	0.055176			0.535462	0.139026
	0.535607	0.043948			0.535607	0.041888			0.535607	0.143115
	0.535751	0.032884			0.535751	0.050715			0.535751	0.144532
	0.535896	0.0389			0.535896	0.060758			0.535896	0.140705
	0.536041	0.032212			0.536041	0.063346			0.536041	0.143959
	0.536186	0.030914			0.536186	0.058259			0.536186	0.159568
	0.53633	0.033893			0.53633	0.0579			0.53633	0.145163
	0.536475	0.032461			0.536475	0.053436			0.536475	0.141415
	0.53662	0.038166			0.53662	0.05999			0.53662	0.122463
	0.536765	0.034239			0.536765	0.047758			0.536765	0.130928
	0.53691	0.034062			0.53691	0.063114			0.53691	0.148137
	0.537055	0.037298			0.537055	0.052553			0.537055	0.147052
	0.5372	0.036473			0.5372	0.055289			0.5372	0.151683
	0.537345	0.034933			0.537345	0.053121			0.537345	0.151516
	0.53749	0.030252			0.53749	0.05174			0.53749	0.138277
	0.537635	0.031495			0.537635	0.049069			0.537635	0.128923
	0.53778	0.031204			0.53778	0.053285			0.53778	0.115663
	0.537926	0.038838			0.537926	0.052789			0.537926	0.149526
	0.538071	0.04057			0.538071	0.067392			0.538071	0.14544
	0.538216	0.036367			0.538216	0.060908			0.538216	0.153024
	0.538361	0.035404			0.538361	0.05418			0.538361	0.151768
	0.538506	0.04078			0.538506	0.055965			0.538506	0.124995
	0.538652	0.037247			0.538652	0.069612			0.538652	0.128429
	0.538797	0.032756			0.538797	0.051837			0.538797	0.137195
	0.538943	0.031906			0.538943	0.050848			0.538943	0.130291
	0.539089	0.033556			0.539089	0.059765			0.539089	0.151141
	0.539234	0.038183			0.539234	0.057083			0.539234	0.170979
	0.53938	0.042529			0.53938	0.062865			0.53938	0.149374
	0.539525	0.044542			0.539525	0.057375			0.539525	0.137798
	0.539671	0.04424			0.539671	0.065657			0.539671	0.128926
	0.539817	0.040247			0.539817	0.050346			0.539817	0.128874
	0.539962	0.036664			0.539962	0.047819			0.539962	0.161092
	0.540108	0.034711			0.540108	0.043818			0.540108	0.138767
	0.540254	0.03939			0.540254	0.04976			0.540254	0.127735
	0.5404	0.03302			0.5404	0.062539			0.5404	0.136814
	0.540546	0.037273			0.540546	0.053164			0.540546	0.145221
	0.540692	0.038198			0.540692	0.065106			0.540692	0.140321
	0.540838	0.038216			0.540838	0.05155			0.540838	0.130114
	0.540984	0.034345			0.540984	0.044624			0.540984	0.125687
	0.54113	0.032588			0.54113	0.056091			0.54113	0.135303
	0.541276	0.04021			0.541276	0.050335			0.541276	0.140349
	0.541422	0.04016			0.541422	0.055901			0.541422	0.134154
	0.541568	0.040542			0.541568	0.059504			0.541568	0.1437
	0.541715	0.043332			0.541715	0.052154			0.541715	0.134407
	0.541861	0.041815			0.541861	0.06185			0.541861	0.147411
	0.542007	0.041369			0.542007	0.057928			0.542007	0.163922
	0.542154	0.03916			0.542154	0.054118			0.542154	0.159291
	0.5423	0.040661			0.5423	0.057579			0.5423	0.162841
	0.542446	0.036744			0.542446	0.065853			0.542446	0.140626
	0.542593	0.037773			0.542593	0.055399			0.542593	0.151342
	0.542739	0.038285			0.542739	0.058544			0.542739	0.128551
	0.542886	0.032255			0.542886	0.068846			0.542886	0.111623
	0.543032	0.029723			0.543032	0.056562			0.543032	0.143405
	0.543179	0.033727			0.543179	0.050247			0.543179	0.137616
	0.543326	0.033518			0.543326	0.048968			0.543326	0.145751
	0.543472	0.03475			0.543472	0.054227			0.543472	0.142134
	0.543619	0.035504			0.543619	0.052893			0.543619	0.154151
	0.543766	0.041178			0.543766	0.059116			0.543766	0.144188
	0.543913	0.035713			0.543913	0.061798			0.543913	0.139054
	0.544059	0.042162			0.544059	0.052053			0.544059	0.134057
	0.544206	0.041264			0.544206	0.06004			0.544206	0.124746
	0.544353	0.051625			0.544353	0.073184			0.544353	0.141132
	0.5445	0.05534			0.5445	0.071542			0.5445	0.13658
	0.544647	0.050701			0.544647	0.072569			0.544647	0.138386
	0.544794	0.045177			0.544794	0.068418			0.544794	0.128161
	0.544941	0.038146			0.544941	0.058497			0.544941	0.134669
	0.545088	0.041803			0.545088	0.064024			0.545088	0.135995
	0.545236	0.034803			0.545236	0.067037			0.545236	0.140327
	0.545383	0.026994			0.545383	0.055608			0.545383	0.12473
	0.54553	0.03891			0.54553	0.063179			0.54553	0.095837
	0.545677	0.042065			0.545677	0.060578			0.545677	0.149937
	0.545825	0.032977			0.545825	0.056661			0.545825	0.150169
	0.545972	0.04076			0.545972	0.061071			0.545972	0.133451
	0.546119	0.032957			0.546119	0.063965			0.546119	0.113728
	0.546267	0.0355			0.546267	0.064567			0.546267	0.151196
	0.546414	0.035178			0.546414	0.065135			0.546414	0.162737
	0.546562	0.040563			0.546562	0.074038			0.546562	0.128999
	0.54671	0.040545			0.54671	0.07151			0.54671	0.14658
	0.546857	0.040105			0.546857	0.067564			0.546857	0.147347
	0.547005	0.030737			0.547005	0.080288			0.547005	0.137948
	0.547153	0.035213			0.547153	0.066986			0.547153	0.136671
	0.5473	0.037025			0.5473	0.062047			0.5473	0.146394
	0.547448	0.034297			0.547448	0.055961			0.547448	0.138551
	0.547596	0.036264			0.547596	0.058457			0.547596	0.149447
	0.547744	0.045696			0.547744	0.052632			0.547744	0.143612
	0.547892	0.051246			0.547892	0.066442			0.547892	0.163791
	0.54804	0.048333			0.54804	0.046527			0.54804	0.172524
	0.548187	0.043559			0.548187	0.05014			0.548187	0.133767
	0.548336	0.043279			0.548336	0.05563			0.548336	0.141095
	0.548483	0.044629			0.548483	0.054401			0.548483	0.143993
	0.548631	0.046162			0.548631	0.0496			0.548631	0.151805
	0.54878	0.044242			0.54878	0.051472			0.54878	0.153788
	0.548928	0.037879			0.548928	0.049119			0.548928	0.162234
	0.549076	0.037941			0.549076	0.056689			0.549076	0.164105
	0.549224	0.03505			0.549224	0.06014			0.549224	0.125038
	0.549373	0.042797			0.549373	0.057259			0.549373	0.14314
	0.549521	0.041042			0.549521	0.066889			0.549521	0.129758
	0.54967	0.036071			0.54967	0.047044			0.54967	0.14519
	0.549818	0.03255			0.549818	0.058708			0.549818	0.158216
	0.549966	0.036981			0.549966	0.060569			0.549966	0.134511
	0.550115	0.038327			0.550115	0.055148			0.550115	0.122485
	0.550263	0.036092			0.550263	0.060397			0.550263	0.152804
	0.550412	0.039721			0.550412	0.057135			0.550412	0.133868
	0.550561	0.032322			0.550561	0.062743			0.550561	0.146077
	0.550709	0.033937			0.550709	0.055184			0.550709	0.147731
	0.550858	0.031004			0.550858	0.054072			0.550858	0.150483
	0.551007	0.040858			0.551007	0.052799			0.551007	0.161741
	0.551155	0.027144			0.551155	0.055362			0.551155	0.150035
	0.551304	0.032947			0.551304	0.065794			0.551304	0.144648
	0.551453	0.037686			0.551453	0.054919			0.551453	0.137369
	0.551602	0.033257			0.551602	0.056967			0.551602	0.15136
	0.551751	0.03613			0.551751	0.061483			0.551751	0.149099
	0.5519	0.037379			0.5519	0.056122			0.5519	0.151345
	0.552049	0.035102			0.552049	0.051209			0.552049	0.143408
	0.552198	0.034133			0.552198	0.057413			0.552198	0.162749
	0.552347	0.036006			0.552347	0.057189			0.552347	0.129557
	0.552496	0.038328			0.552496	0.049283			0.552496	0.131738
	0.552645	0.03747			0.552645	0.053644			0.552645	0.140562
	0.552795	0.03599			0.552795	0.049997			0.552795	0.165772
	0.552943	0.039922			0.552943	0.054691			0.552943	0.129733
	0.553093	0.041123			0.553093	0.048124			0.553093	0.145187
	0.553242	0.040756			0.553242	0.056548			0.553242	0.131665
	0.553392	0.038498			0.553392	0.04684			0.553392	0.149879
	0.553541	0.039145			0.553541	0.050838			0.553541	0.15392
	0.55369	0.045185			0.55369	0.052888			0.55369	0.147753
	0.55384	0.043433			0.55384	0.05014			0.55384	0.144718
	0.55399	0.040084			0.55399	0.050203			0.55399	0.140931
	0.554139	0.02846			0.554139	0.054221			0.554139	0.159322
	0.554289	0.033431			0.554289	0.053714			0.554289	0.153731
	0.554438	0.042243			0.554438	0.047784			0.554438	0.159337
	0.554588	0.046265			0.554588	0.046814			0.554588	0.145172
	0.554738	0.04666			0.554738	0.047837			0.554738	0.141235
	0.554887	0.056766			0.554887	0.057924			0.554887	0.152088
	0.555037	0.052014			0.555037	0.06348			0.555037	0.129596
	0.555188	0.050243			0.555188	0.055284			0.555188	0.160513
	0.555337	0.054891			0.555337	0.052495			0.555337	0.162551
	0.555487	0.051494			0.555487	0.048977			0.555487	0.136278
	0.555637	0.061066			0.555637	0.051006			0.555637	0.13853
	0.555787	0.051401			0.555787	0.052407			0.555787	0.149724
	0.555937	0.048854			0.555937	0.049751			0.555937	0.135669
	0.556087	0.04296			0.556087	0.046185			0.556087	0.155132
	0.556237	0.04285			0.556237	0.059161			0.556237	0.146004
	0.556388	0.031966			0.556388	0.056589			0.556388	0.130708
	0.556538	0.035001			0.556538	0.050776			0.556538	0.148615
	0.556688	0.035248			0.556688	0.046372			0.556688	0.148935
	0.556838	0.038285			0.556838	0.04442			0.556838	0.151921
	0.556989	0.03635			0.556989	0.051934			0.556989	0.155483
	0.557139	0.035008			0.557139	0.05555			0.557139	0.134234
	0.55729	0.036721			0.55729	0.050479			0.55729	0.141059
	0.55744	0.031264			0.55744	0.061025			0.55744	0.149566
	0.55759	0.033404			0.55759	0.057167			0.55759	0.138039
	0.557741	0.040678			0.557741	0.075795			0.557741	0.159946
	0.557892	0.032751			0.557892	0.071842			0.557892	0.127597
	0.558043	0.034782			0.558043	0.064995			0.558043	0.1614
	0.558193	0.033058			0.558193	0.063048			0.558193	0.147634
	0.558344	0.039052			0.558344	0.059151			0.558344	0.139879
	0.558494	0.034703			0.558494	0.06207			0.558494	0.123527
	0.558645	0.030278			0.558645	0.064958			0.558645	0.132799
	0.558796	0.036511			0.558796	0.053933			0.558796	0.115523
	0.558947	0.031531			0.558947	0.056685			0.558947	0.132664
	0.559098	0.029244			0.559098	0.059889			0.559098	0.140306
	0.559249	0.036221			0.559249	0.067332			0.559249	0.156695
	0.5594	0.035924			0.5594	0.065826			0.5594	0.127802
	0.559551	0.036413			0.559551	0.061232			0.559551	0.161366
	0.559702	0.036381			0.559702	0.061323			0.559702	0.141074
	0.559853	0.033221			0.559853	0.075676			0.559853	0.160449
	0.560004	0.033206			0.560004	0.060916			0.560004	0.155705
	0.560155	0.035888			0.560155	0.056163			0.560155	0.151954
	0.560307	0.039936			0.560307	0.054171			0.560307	0.137616
	0.560458	0.036187			0.560458	0.05746			0.560458	0.132463
	0.560609	0.035086			0.560609	0.054275			0.560609	0.142506
	0.560761	0.043534			0.560761	0.062959			0.560761	0.154124
	0.560912	0.044066			0.560912	0.058697			0.560912	0.145897
	0.561064	0.047969			0.561064	0.059154			0.561064	0.143478
	0.561215	0.04009			0.561215	0.069218			0.561215	0.13495
	0.561367	0.039774			0.561367	0.070202			0.561367	0.135791
	0.561518	0.035582			0.561518	0.069082			0.561518	0.124209
	0.56167	0.040299			0.56167	0.077553			0.56167	0.123871
	0.561821	0.035029			0.561821	0.07891			0.561821	0.140626
	0.561973	0.032851			0.561973	0.076728			0.561973	0.144605
	0.562125	0.033516			0.562125	0.074695			0.562125	0.145169
	0.562276	0.030866			0.562276	0.075606			0.562276	0.155449
	0.562428	0.033888			0.562428	0.064397			0.562428	0.11988
	0.56258	0.03123			0.56258	0.072026			0.56258	0.147743
	0.562732	0.035944			0.562732	0.053469			0.562732	0.151531
	0.562884	0.040191			0.562884	0.05589			0.562884	0.166521
	0.563036	0.035435			0.563036	0.053001			0.563036	0.125727
	0.563188	0.033561			0.563188	0.054999			0.563188	0.139093
	0.56334	0.035927			0.56334	0.053104			0.56334	0.149413
	0.563492	0.03603			0.563492	0.052918			0.563492	0.137463
	0.563644	0.031144			0.563644	0.055728			0.563644	0.143453
	0.563797	0.033106			0.563797	0.053714			0.563797	0.143658
	0.563949	0.034454			0.563949	0.050229			0.563949	0.136869
	0.564101	0.038368			0.564101	0.05638			0.564101	0.149572
	0.564253	0.039412			0.564253	0.059176			0.564253	0.14037
	0.564406	0.038107			0.564406	0.064207			0.564406	0.133219
	0.564558	0.034913			0.564558	0.050311			0.564558	0.14718
	0.564711	0.036357			0.564711	0.055576			0.564711	0.142253
	0.564863	0.041708			0.564863	0.058285			0.564863	0.139697
	0.565015	0.039492			0.565015	0.061458			0.565015	0.11438
	0.565168	0.046483			0.565168	0.052785			0.565168	0.139849
	0.565321	0.040569			0.565321	0.05924			0.565321	0.144371
	0.565474	0.047923			0.565474	0.05835			0.565474	0.155607
	0.565626	0.049557			0.565626	0.063487			0.565626	0.14306
	0.565779	0.041848			0.565779	0.053962			0.565779	0.132981
	0.565931	0.051604			0.565931	0.051508			0.565931	0.146363
	0.566084	0.037351			0.566084	0.057702			0.566084	0.140187
	0.566237	0.039158			0.566237	0.059649			0.566237	0.164498
	0.56639	0.032479			0.56639	0.058728			0.56639	0.135848
	0.566543	0.037478			0.566543	0.060484			0.566543	0.156071
	0.566696	0.034991			0.566696	0.06447			0.566696	0.169224
	0.566849	0.042194			0.566849	0.067271			0.566849	0.151278
	0.567002	0.038641			0.567002	0.073224			0.567002	0.152128
	0.567155	0.038338			0.567155	0.071655			0.567155	0.152941
	0.567308	0.032315			0.567308	0.073007			0.567308	0.16257
	0.567461	0.03004			0.567461	0.065919			0.567461	0.13955
	0.567614	0.036212			0.567614	0.069327			0.567614	0.157804
	0.567768	0.037502			0.567768	0.068633			0.567768	0.153124
	0.567921	0.034214			0.567921	0.067452			0.567921	0.157286
	0.568074	0.034642			0.568074	0.061916			0.568074	0.132357
	0.568228	0.032604			0.568228	0.056148			0.568228	0.164431
	0.568381	0.033177			0.568381	0.046733			0.568381	0.126458
	0.568535	0.032299			0.568535	0.06297			0.568535	0.145464
	0.568688	0.03126			0.568688	0.062049			0.568688	0.136595
	0.568842	0.028771			0.568842	0.056923			0.568842	0.132765
	0.568996	0.031422			0.568996	0.056278			0.568996	0.162448
	0.569149	0.034565			0.569149	0.051212			0.569149	0.139727
	0.569303	0.032516			0.569303	0.042665			0.569303	0.147058
	0.569456	0.02742			0.569456	0.050278			0.569456	0.149602
	0.56961	0.038615			0.56961	0.059734			0.56961	0.110824
	0.569764	0.033847			0.569764	0.057123			0.569764	0.133652
	0.569918	0.030715			0.569918	0.044484			0.569918	0.135242
	0.570071	0.033146			0.570071	0.051186			0.570071	0.148191
	0.570226	0.036222			0.570226	0.054222			0.570226	0.143615
	0.570379	0.032775			0.570379	0.053813			0.570379	0.14463
	0.570534	0.029825			0.570534	0.046708			0.570534	0.133179
	0.570688	0.031785			0.570688	0.052335			0.570688	0.124225
	0.570842	0.034799			0.570842	0.057042			0.570842	0.118877
	0.570996	0.034231			0.570996	0.055433			0.570996	0.144026
	0.57115	0.034683			0.57115	0.048421			0.57115	0.118758
	0.571304	0.032353			0.571304	0.05897			0.571304	0.115163
	0.571458	0.03677			0.571458	0.053426			0.571458	0.127933
	0.571613	0.03964			0.571613	0.050348			0.571613	0.15165
	0.571767	0.035655			0.571767	0.048427			0.571767	0.153313
	0.571921	0.037292			0.571921	0.053816			0.571921	0.142159
	0.572076	0.035761			0.572076	0.059434			0.572076	0.128042
	0.57223	0.03791			0.57223	0.060084			0.57223	0.148185
	0.572385	0.029788			0.572385	0.0615			0.572385	0.142366
	0.572539	0.032963			0.572539	0.057			0.572539	0.133326
	0.572694	0.033679			0.572694	0.060881			0.572694	0.158654
	0.572848	0.036502			0.572848	0.054654			0.572848	0.145221
	0.573003	0.028538			0.573003	0.05813			0.573003	0.133572
	0.573158	0.037852			0.573158	0.056478			0.573158	0.118503
	0.573313	0.029368			0.573313	0.06537			0.573313	0.129846
	0.573468	0.031316			0.573468	0.068904			0.573468	0.135215
	0.573622	0.032877			0.573622	0.064545			0.573622	0.154236
	0.573777	0.032946			0.573777	0.075751			0.573777	0.138423
	0.573932	0.030402			0.573932	0.074369			0.573932	0.163389
	0.574087	0.032143			0.574087	0.072067			0.574087	0.11956
	0.574242	0.031098			0.574242	0.062703			0.574242	0.124222
	0.574397	0.033853			0.574397	0.060148			0.574397	0.133012
	0.574552	0.037269			0.574552	0.060696			0.574552	0.127159
	0.574708	0.035483			0.574708	0.058801			0.574708	0.141833
	0.574863	0.031758			0.574863	0.054607			0.574863	0.155647
	0.575018	0.035317			0.575018	0.071208			0.575018	0.131488
	0.575173	0.035377			0.575173	0.071644			0.575173	0.147536
	0.575328	0.035345			0.575328	0.078369			0.575328	0.128243
	0.575484	0.032567			0.575484	0.079736			0.575484	0.145864
	0.575639	0.042263			0.575639	0.070538			0.575639	0.1582
	0.575795	0.043673			0.575795	0.057988			0.575795	0.160385
	0.57595	0.042148			0.57595	0.074855			0.57595	0.148313
	0.576106	0.042711			0.576106	0.068114			0.576106	0.138441
	0.576261	0.040346			0.576261	0.060678			0.576261	0.150854
	0.576417	0.03376			0.576417	0.061941			0.576417	0.134587
	0.576572	0.039641			0.576572	0.056619			0.576572	0.130745
	0.576728	0.039808			0.576728	0.054165			0.576728	0.152296
	0.576884	0.032676			0.576884	0.057119			0.576884	0.152369
	0.577039	0.03923			0.577039	0.051428			0.577039	0.136775
	0.577195	0.03505			0.577195	0.060068			0.577195	0.126686
	0.577351	0.034532			0.577351	0.053006			0.577351	0.119688
	0.577507	0.036519			0.577507	0.053541			0.577507	0.142948
	0.577663	0.033261			0.577663	0.061195			0.577663	0.126665
	0.577819	0.034975			0.577819	0.064664			0.577819	0.142347
	0.577975	0.040934			0.577975	0.067162			0.577975	0.156086
	0.578131	0.029987			0.578131	0.064024			0.578131	0.147561
	0.578287	0.032438			0.578287	0.05844			0.578287	0.13782
	0.578443	0.03641			0.578443	0.054127			0.578443	0.160495
	0.578599	0.029477			0.578599	0.046971			0.578599	0.14487
	0.578756	0.035415			0.578756	0.053971			0.578756	0.128621
	0.578912	0.035391			0.578912	0.055437			0.578912	0.106309
	0.579068	0.032216			0.579068	0.051461			0.579068	0.130745
	0.579225	0.039088			0.579225	0.048231			0.579225	0.160964
	0.579381	0.031199			0.579381	0.054001			0.579381	0.165623
	0.579537	0.03136			0.579537	0.051455			0.579537	0.147884
	0.579694	0.038868			0.579694	0.047864			0.579694	0.122756
	0.57985	0.03281			0.57985	0.047568			0.57985	0.131799
	0.580007	0.034027			0.580007	0.057362			0.580007	0.134057
	0.580163	0.037426			0.580163	0.055907			0.580163	0.134864
	0.58032	0.030312			0.58032	0.05176			0.58032	0.148027
	0.580477	0.031565			0.580477	0.053992			0.580477	0.152695
	0.580633	0.032382			0.580633	0.054976			0.580633	0.152329
	0.58079	0.037603			0.58079	0.050322			0.58079	0.15512
	0.580947	0.039731			0.580947	0.055022			0.580947	0.135294
	0.581104	0.034125			0.581104	0.05327			0.581104	0.148118
	0.581261	0.031326			0.581261	0.056718			0.581261	0.132195
	0.581418	0.033915			0.581418	0.052139			0.581418	0.140148
	0.581574	0.03295			0.581574	0.052246			0.581574	0.130882
	0.581732	0.028254			0.581732	0.053884			0.581732	0.128152
	0.581889	0.031723			0.581889	0.04975			0.581889	0.126607
	0.582046	0.036678			0.582046	0.052532			0.582046	0.150461
	0.582203	0.031287			0.582203	0.052166			0.582203	0.116284
	0.58236	0.034885			0.58236	0.054295			0.58236	0.12381
	0.582518	0.033476			0.582518	0.055262			0.582518	0.134279
	0.582675	0.03328			0.582675	0.054918			0.582675	0.138971
	0.582832	0.035658			0.582832	0.055104			0.582832	0.138624
	0.582989	0.038897			0.582989	0.050483			0.582989	0.133039
	0.583147	0.033331			0.583147	0.060196			0.583147	0.151561
	0.583304	0.037009			0.583304	0.062671			0.583304	0.136793
	0.583462	0.036207			0.583462	0.061782			0.583462	0.108938
	0.583619	0.038464			0.583619	0.072093			0.583619	0.134331
	0.583777	0.039181			0.583777	0.074319			0.583777	0.150309
	0.583934	0.038874			0.583934	0.086561			0.583934	0.161972
	0.584092	0.037448			0.584092	0.085774			0.584092	0.128987
	0.58425	0.033722			0.58425	0.072362			0.58425	0.12622
	0.584408	0.038189			0.584408	0.076745			0.584408	0.152518
	0.584566	0.038402			0.584566	0.071052			0.584566	0.150888
	0.584723	0.039626			0.584723	0.06203			0.584723	0.136958
	0.584881	0.02784			0.584881	0.049264			0.584881	0.148898
	0.585039	0.035885			0.585039	0.062703			0.585039	0.135071
	0.585197	0.033144			0.585197	0.064475			0.585197	0.126903
	0.585355	0.036929			0.585355	0.053332			0.585355	0.12388
	0.585513	0.038547			0.585513	0.05962			0.585513	0.131726
	0.585671	0.03289			0.585671	0.051547			0.585671	0.113606
	0.585829	0.033578			0.585829	0.051779			0.585829	0.151302
	0.585987	0.03553			0.585987	0.057185			0.585987	0.136089
	0.586146	0.037601			0.586146	0.053992			0.586146	0.147104
	0.586304	0.037139			0.586304	0.054982			0.586304	0.136552
	0.586462	0.03133			0.586462	0.054539			0.586462	0.132137
	0.58662	0.03714			0.58662	0.043676			0.58662	0.143112
	0.586779	0.035188			0.586779	0.049372			0.586779	0.122948
	0.586937	0.031082			0.586937	0.042059			0.586937	0.151193
	0.587096	0.033116			0.587096	0.059054			0.587096	0.142515
	0.587254	0.027268			0.587254	0.061208			0.587254	0.119112
	0.587413	0.036625			0.587413	0.055149			0.587413	0.143301
	0.587572	0.036641			0.587572	0.048404			0.587572	0.146957
	0.58773	0.033728			0.58773	0.052751			0.58773	0.140666
	0.587889	0.0332			0.587889	0.054724			0.587889	0.141351
	0.588048	0.031809			0.588048	0.04646			0.588048	0.138067
	0.588206	0.032443			0.588206	0.047224			0.588206	0.141817
	0.588365	0.037546			0.588365	0.051574			0.588365	0.11995
	0.588524	0.033141			0.588524	0.048187			0.588524	0.122835
	0.588683	0.029741			0.588683	0.051178			0.588683	0.142073
	0.588842	0.036187			0.588842	0.055383			0.588842	0.138426
	0.589001	0.037968			0.589001	0.053023			0.589001	0.141513
	0.58916	0.037011			0.58916	0.050081			0.58916	0.132354
	0.589319	0.039604			0.589319	0.050549			0.589319	0.126659
	0.589478	0.05048			0.589478	0.057215			0.589478	0.128624
	0.589637	0.045095			0.589637	0.047564			0.589637	0.145285
	0.589797	0.039984			0.589797	0.060795			0.589797	0.124983
	0.589955	0.038115			0.589955	0.054738			0.589955	0.150653
	0.590115	0.037803			0.590115	0.053643			0.590115	0.142692
	0.590274	0.03902			0.590274	0.056716			0.590274	0.13682
	0.590434	0.038877			0.590434	0.055315			0.590434	0.152655
	0.590593	0.035883			0.590593	0.053506			0.590593	0.127817
	0.590753	0.034661			0.590753	0.053264			0.590753	0.133755
	0.590912	0.036369			0.590912	0.055233			0.590912	0.144428
	0.591072	0.034953			0.591072	0.048598			0.591072	0.141787
	0.591231	0.034981			0.591231	0.050313			0.591231	0.12488
	0.591391	0.038017			0.591391	0.055613			0.591391	0.143584
	0.591551	0.034311			0.591551	0.057473			0.591551	0.130011
	0.59171	0.033409			0.59171	0.068384			0.59171	0.140492
	0.59187	0.04321			0.59187	0.052935			0.59187	0.158627
	0.59203	0.042251			0.59203	0.054123			0.59203	0.143554
	0.59219	0.047311			0.59219	0.054685			0.59219	0.150419
	0.59235	0.050121			0.59235	0.051195			0.59235	0.1292
	0.59251	0.045734			0.59251	0.051621			0.59251	0.136954
	0.592669	0.0449			0.592669	0.054645			0.592669	0.158639
	0.592829	0.040023			0.592829	0.061159			0.592829	0.171302
	0.592989	0.032886			0.592989	0.05515			0.592989	0.134907
	0.59315	0.043696			0.59315	0.058228			0.59315	0.136089
	0.59331	0.038877			0.59331	0.056599			0.59331	0.13884
	0.59347	0.030666			0.59347	0.065095			0.59347	0.130422
	0.59363	0.036293			0.59363	0.055361			0.59363	0.149867
	0.59379	0.035177			0.59379	0.057997			0.59379	0.141467
	0.593951	0.031627			0.593951	0.056358			0.593951	0.140084
	0.594111	0.04074			0.594111	0.056779			0.594111	0.133649
	0.594272	0.040818			0.594272	0.052628			0.594272	0.140047
	0.594432	0.031031			0.594432	0.048371			0.594432	0.152835
	0.594593	0.039231			0.594593	0.044423			0.594593	0.127738
	0.594753	0.036392			0.594753	0.047543			0.594753	0.15544
	0.594914	0.037157			0.594914	0.052581			0.594914	0.163865
	0.595074	0.034306			0.595074	0.055091			0.595074	0.145154
	0.595235	0.040834			0.595235	0.060533			0.595235	0.143968
	0.595396	0.035305			0.595396	0.060283			0.595396	0.129112
	0.595556	0.036994			0.595556	0.064667			0.595556	0.131845
	0.595717	0.039625			0.595717	0.060976			0.595717	0.145507
	0.595878	0.03884			0.595878	0.062023			0.595878	0.135053
	0.596039	0.032012			0.596039	0.060618			0.596039	0.140376
	0.5962	0.0352			0.5962	0.056826			0.5962	0.144084
	0.596361	0.037127			0.596361	0.062156			0.596361	0.14576
	0.596522	0.038047			0.596522	0.0491			0.596522	0.14005
	0.596683	0.040452			0.596683	0.0465			0.596683	0.154246
	0.596844	0.028178			0.596844	0.047672			0.596844	0.169315
	0.597005	0.036354			0.597005	0.051166			0.597005	0.123649
	0.597166	0.036689			0.597166	0.053242			0.597166	0.134496
	0.597327	0.034848			0.597327	0.049482			0.597327	0.134523
	0.597489	0.034376			0.597489	0.048231			0.597489	0.124295
	0.59765	0.034332			0.59765	0.056395			0.59765	0.134989
	0.597812	0.033688			0.597812	0.044405			0.597812	0.144127
	0.597973	0.036155			0.597973	0.053806			0.597973	0.150815
	0.598134	0.038838			0.598134	0.052365			0.598134	0.144447
	0.598296	0.036737			0.598296	0.045599			0.598296	0.142235
	0.598457	0.032692			0.598457	0.049854			0.598457	0.132338
	0.598619	0.032817			0.598619	0.055269			0.598619	0.129191
	0.598781	0.029669			0.598781	0.057304			0.598781	0.14423
	0.598942	0.029213			0.598942	0.050559			0.598942	0.150285
	0.599104	0.033527			0.599104	0.046125			0.599104	0.147204
	0.599266	0.040575			0.599266	0.053519			0.599266	0.159958
	0.599428	0.03914			0.599428	0.057931			0.599428	0.152378
	0.599589	0.03215			0.599589	0.053475			0.599589	0.140041
	0.599751	0.034103			0.599751	0.049546			0.599751	0.1536
	0.599913	0.033695			0.599913	0.054196			0.599913	0.153642
	0.600075	0.027433			0.600075	0.041854			0.600075	0.136973
	0.600237	0.034547			0.600237	0.054149			0.600237	0.151156
	0.600399	0.034523			0.600399	0.048162			0.600399	0.135529
	0.600562	0.031538			0.600562	0.052506			0.600562	0.124039
	0.600724	0.036048			0.600724	0.052515			0.600724	0.14204
	0.600886	0.036802			0.600886	0.049061			0.600886	0.149733
	0.601048	0.036351			0.601048	0.048663			0.601048	0.146442
	0.601211	0.034908			0.601211	0.045374			0.601211	0.156747
	0.601373	0.030404			0.601373	0.039			0.601373	0.162506
	0.601535	0.03389			0.601535	0.048544			0.601535	0.129706
	0.601698	0.037486			0.601698	0.057777			0.601698	0.160318
	0.60186	0.037415			0.60186	0.050397			0.60186	0.157125
	0.602022	0.03109			0.602022	0.053422			0.602022	0.135842
	0.602185	0.033724			0.602185	0.050749			0.602185	0.16413
	0.602348	0.0334			0.602348	0.051077			0.602348	0.132338
	0.60251	0.040571			0.60251	0.050028			0.60251	0.155062
	0.602673	0.038828			0.602673	0.058992			0.602673	0.134919
	0.602835	0.040959			0.602835	0.049927			0.602835	0.156503
	0.602999	0.043055			0.602999	0.051865			0.602999	0.128597
	0.603161	0.05513			0.603161	0.057096			0.603161	0.136528
	0.603324	0.066163			0.603324	0.049795			0.603324	0.150254
	0.603487	0.078613			0.603487	0.050861			0.603487	0.138703
	0.60365	0.063981			0.60365	0.056748			0.60365	0.146497
	0.603813	0.054465			0.603813	0.045121			0.603813	0.144358
	0.603976	0.049802			0.603976	0.055772			0.603976	0.119008
	0.604139	0.046121			0.604139	0.054751			0.604139	0.139419
	0.604302	0.045992			0.604302	0.051773			0.604302	0.129246
	0.604465	0.029309			0.604465	0.055916			0.604465	0.141491
	0.604629	0.037931			0.604629	0.045244			0.604629	0.138545
	0.604792	0.035626			0.604792	0.05685			0.604792	0.129185
	0.604955	0.034115			0.604955	0.05927			0.604955	0.142411
	0.605118	0.035812			0.605118	0.051963			0.605118	0.114913
	0.605282	0.036166			0.605282	0.051223			0.605282	0.150068
	0.605445	0.038169			0.605445	0.055755			0.605445	0.130081
	0.605609	0.035189			0.605609	0.055161			0.605609	0.123618
	0.605772	0.035447			0.605772	0.0537			0.605772	0.144023
	0.605936	0.042991			0.605936	0.046318			0.605936	0.160199
	0.606099	0.039241			0.606099	0.060374			0.606099	0.156857
	0.606263	0.037751			0.606263	0.054041			0.606263	0.146019
	0.606427	0.042411			0.606427	0.053493			0.606427	0.147945
	0.60659	0.032479			0.60659	0.061234			0.60659	0.144099
	0.606754	0.034759			0.606754	0.046911			0.606754	0.132116
	0.606918	0.037895			0.606918	0.046526			0.606918	0.126236
	0.607082	0.037447			0.607082	0.053845			0.607082	0.131126
	0.607246	0.036404			0.607246	0.056661			0.607246	0.163039
	0.60741	0.041612			0.60741	0.056553			0.60741	0.126257
	0.607574	0.036063			0.607574	0.045375			0.607574	0.141433
	0.607738	0.036933			0.607738	0.052725			0.607738	0.14126
	0.607902	0.037293			0.607902	0.042086			0.607902	0.143578
	0.608066	0.035058			0.608066	0.04939			0.608066	0.16888
	0.60823	0.03262			0.60823	0.05317			0.60823	0.155129
	0.608394	0.036109			0.608394	0.053085			0.608394	0.131531
	0.608559	0.030678			0.608559	0.060538			0.608559	0.106982
	0.608723	0.0338			0.608723	0.053527			0.608723	0.141778
	0.608887	0.037516			0.608887	0.057769			0.608887	0.142847
	0.609052	0.031169			0.609052	0.047313			0.609052	0.126034
	0.609216	0.036143			0.609216	0.049383			0.609216	0.144444
	0.609381	0.035636			0.609381	0.053108			0.609381	0.146711
	0.609545	0.03729			0.609545	0.047701			0.609545	0.143612
	0.60971	0.03861			0.60971	0.059744			0.60971	0.151561
	0.609874	0.036345			0.609874	0.053401			0.609874	0.16196
	0.610039	0.037437			0.610039	0.061555			0.610039	0.139075
	0.610204	0.034085			0.610204	0.056579			0.610204	0.139669
	0.610368	0.033835			0.610368	0.075177			0.610368	0.128822
	0.610533	0.039411			0.610533	0.066625			0.610533	0.157661
	0.610698	0.038315			0.610698	0.066221			0.610698	0.136851
	0.610863	0.040387			0.610863	0.06696			0.610863	0.152682
	0.611028	0.033162			0.611028	0.060218			0.611028	0.159565
	0.611193	0.037924			0.611193	0.06216			0.611193	0.138447
	0.611358	0.041805			0.611358	0.052884			0.611358	0.149502
	0.611523	0.032935			0.611523	0.056867			0.611523	0.148441
	0.611688	0.03899			0.611688	0.063174			0.611688	0.168496
	0.611854	0.04186			0.611854	0.069234			0.611854	0.156512
	0.612019	0.040409			0.612019	0.063282			0.612019	0.135693
	0.612184	0.039608			0.612184	0.071624			0.612184	0.139035
	0.612349	0.037042			0.612349	0.07265			0.612349	0.146333
	0.612514	0.039711			0.612514	0.058686			0.612514	0.144797
	0.61268	0.045695			0.61268	0.063777			0.61268	0.144145
	0.612845	0.051247			0.612845	0.057148			0.612845	0.117412
	0.61301	0.050108			0.61301	0.051753			0.61301	0.124191
	0.613176	0.050228			0.613176	0.055718			0.613176	0.139194
	0.613342	0.039096			0.613342	0.053962			0.613342	0.154133
	0.613507	0.040211			0.613507	0.052764			0.613507	0.137064
	0.613673	0.039797			0.613673	0.052402			0.613673	0.146019
	0.613839	0.033139			0.613839	0.057319			0.613839	0.14604
	0.614004	0.036656			0.614004	0.049297			0.614004	0.153325
	0.61417	0.038658			0.61417	0.049208			0.61417	0.135861
	0.614336	0.037575			0.614336	0.055614			0.614336	0.14097
	0.614502	0.039567			0.614502	0.045289			0.614502	0.128926
	0.614668	0.039073			0.614668	0.053721			0.614668	0.143146
	0.614834	0.035798			0.614834	0.052459			0.614834	0.127732
	0.614999	0.037119			0.614999	0.045933			0.614999	0.146817
	0.615166	0.037142			0.615166	0.053333			0.615166	0.147442
	0.615332	0.03759			0.615332	0.066142			0.615332	0.139803
	0.615498	0.03959			0.615498	0.05475			0.615498	0.135373
	0.615664	0.036699			0.615664	0.058209			0.615664	0.143712
	0.615831	0.035693			0.615831	0.054014			0.615831	0.16015
	0.615997	0.035758			0.615997	0.061334			0.615997	0.134395
	0.616163	0.037108			0.616163	0.056341			0.616163	0.135276
	0.61633	0.037826			0.61633	0.056349			0.61633	0.144879
	0.616496	0.038113			0.616496	0.045648			0.616496	0.134075
	0.616662	0.039125			0.616662	0.057406			0.616662	0.145973
	0.616829	0.040653			0.616829	0.061482			0.616829	0.143341
	0.616995	0.040293			0.616995	0.046244			0.616995	0.118426
	0.617162	0.043721			0.617162	0.05001			0.617162	0.159392
	0.617328	0.039321			0.617328	0.047797			0.617328	0.147073
	0.617495	0.039559			0.617495	0.045678			0.617495	0.166975
	0.617662	0.031962			0.617662	0.044822			0.617662	0.158383
	0.617829	0.032711			0.617829	0.061325			0.617829	0.154675
	0.617996	0.036867			0.617996	0.050671			0.617996	0.156805
	0.618162	0.042463			0.618162	0.056554			0.618162	0.144212
	0.618329	0.039486			0.618329	0.058255			0.618329	0.144319
	0.618496	0.03385			0.618496	0.060273			0.618496	0.162591
	0.618663	0.04101			0.618663	0.054686			0.618663	0.159815
	0.61883	0.042861			0.61883	0.053694			0.61883	0.163694
	0.618997	0.03556			0.618997	0.050714			0.618997	0.164675
	0.619164	0.034936			0.619164	0.051435			0.619164	0.152265
	0.619331	0.0373			0.619331	0.05574			0.619331	0.14268
	0.619499	0.03593			0.619499	0.054111			0.619499	0.154115
	0.619666	0.034259			0.619666	0.049699			0.619666	0.169641
	0.619834	0.038415			0.619834	0.051844			0.619834	0.149645
	0.620001	0.040665			0.620001	0.050767			0.620001	0.152378
	0.620168	0.037138			0.620168	0.040732			0.620168	0.143603
	0.620335	0.037541			0.620335	0.061738			0.620335	0.174242
	0.620503	0.038278			0.620503	0.045114			0.620503	0.16646
	0.620671	0.036396			0.620671	0.050776			0.620671	0.150854
	0.620838	0.053069			0.620838	0.058377			0.620838	0.15661
	0.621006	0.05385			0.621006	0.051859			0.621006	0.164907
	0.621174	0.060389			0.621174	0.050007			0.621174	0.147683
	0.621341	0.051121			0.621341	0.048248			0.621341	0.153938
	0.621509	0.051853			0.621509	0.066837			0.621509	0.163636
	0.621677	0.043706			0.621677	0.05745			0.621677	0.149032
	0.621845	0.037548			0.621845	0.057701			0.621845	0.160958
	0.622013	0.037514			0.622013	0.063119			0.622013	0.153764
	0.622181	0.035849			0.622181	0.073634			0.622181	0.144337
	0.622348	0.041123			0.622348	0.077313			0.622348	0.125623
	0.622517	0.037235			0.622517	0.072286			0.622517	0.164315
	0.622684	0.039219			0.622684	0.070884			0.622684	0.152332
	0.622853	0.033999			0.622853	0.070657			0.622853	0.160711
	0.623021	0.036985			0.623021	0.064227			0.623021	0.150068
	0.623189	0.04139			0.623189	0.058809			0.623189	0.154239
	0.623357	0.032206			0.623357	0.067623			0.623357	0.14697
	0.623525	0.036585			0.623525	0.057345			0.623525	0.14108
	0.623694	0.034984			0.623694	0.049801			0.623694	0.149888
	0.623862	0.035526			0.623862	0.055075			0.623862	0.149139
	0.624031	0.034304			0.624031	0.049703			0.624031	0.154949
	0.624199	0.031171			0.624199	0.055731			0.624199	0.164672
	0.624368	0.031511			0.624368	0.053762			0.624368	0.135833
	0.624536	0.036505			0.624536	0.059825			0.624536	0.134496
	0.624705	0.03854			0.624705	0.061236			0.624705	0.156921
	0.624874	0.034964			0.624874	0.053408			0.624874	0.144636
	0.625043	0.037908			0.625043	0.052578			0.625043	0.127217
	0.625211	0.036608			0.625211	0.053396			0.625211	0.171585
	0.62538	0.043512			0.62538	0.04981			0.62538	0.145772
	0.625549	0.039902			0.625549	0.047784			0.625549	0.161135
	0.625718	0.051113			0.625718	0.044502			0.625718	0.143137
	0.625887	0.055169			0.625887	0.06004			0.625887	0.14157
	0.626056	0.05818			0.626056	0.044727			0.626056	0.150995
	0.626225	0.056069			0.626225	0.046958			0.626225	0.153048
	0.626394	0.049487			0.626394	0.054291			0.626394	0.143594
	0.626563	0.043256			0.626563	0.060292			0.626563	0.162798
	0.626732	0.048866			0.626732	0.057473			0.626732	0.132631
	0.626901	0.052507			0.626901	0.051846			0.626901	0.13707
	0.627071	0.056283			0.627071	0.052479			0.627071	0.15016
	0.62724	0.05614			0.62724	0.053008			0.62724	0.156509
	0.627409	0.055482			0.627409	0.058863			0.627409	0.14615
	0.627579	0.063588			0.627579	0.060004			0.627579	0.15455
	0.627748	0.058412			0.627748	0.052299			0.627748	0.163989
	0.627918	0.060415			0.627918	0.060324			0.627918	0.143904
	0.628087	0.054731			0.628087	0.060652			0.628087	0.132923
	0.628257	0.05046			0.628257	0.055587			0.628257	0.141866
	0.628427	0.046261			0.628427	0.053033			0.628427	0.147774
	0.628596	0.042835			0.628596	0.055068			0.628596	0.155513
	0.628766	0.037305			0.628766	0.055539			0.628766	0.135321
	0.628936	0.038437			0.628936	0.056298			0.628936	0.128962
	0.629106	0.037951			0.629106	0.052927			0.629106	0.119212
	0.629275	0.035389			0.629275	0.051315			0.629275	0.144605
	0.629445	0.032637			0.629445	0.047618			0.629445	0.148685
	0.629615	0.034091			0.629615	0.057087			0.629615	0.151253
	0.629785	0.03534			0.629785	0.058787			0.629785	0.134624
	0.629955	0.033248			0.629955	0.061186			0.629955	0.149169
	0.630125	0.033117			0.630125	0.069642			0.630125	0.152375
	0.630295	0.030549			0.630295	0.065688			0.630295	0.140635
	0.630465	0.030827			0.630465	0.076403			0.630465	0.1458
	0.630636	0.032246			0.630636	0.082227			0.630636	0.138057
	0.630806	0.035873			0.630806	0.091644			0.630806	0.132253
	0.630976	0.033476			0.630976	0.101303			0.630976	0.136607
	0.631147	0.036558			0.631147	0.126361			0.631147	0.131945
	0.631317	0.036615			0.631317	0.116843			0.631317	0.142893
	0.631487	0.032719			0.631487	0.100973			0.631487	0.142963
	0.631658	0.033458			0.631658	0.099174			0.631658	0.134307
	0.631828	0.035985			0.631828	0.081227			0.631828	0.122305
	0.631999	0.037497			0.631999	0.071275			0.631999	0.127256
	0.63217	0.038603			0.63217	0.068368			0.63217	0.137564
	0.632341	0.040435			0.632341	0.068187			0.632341	0.13558
	0.632511	0.035848			0.632511	0.06515			0.632511	0.132917
	0.632682	0.037021			0.632682	0.054216			0.632682	0.137945
	0.632853	0.038983			0.632853	0.067804			0.632853	0.129944
	0.633024	0.032465			0.633024	0.069214			0.633024	0.137695
	0.633195	0.033095			0.633195	0.064943			0.633195	0.14753
	0.633366	0.036225			0.633366	0.060084			0.633366	0.130836
	0.633537	0.035946			0.633537	0.073051			0.633537	0.129246
	0.633708	0.040673			0.633708	0.07141			0.633708	0.134602
	0.633879	0.047112			0.633879	0.072764			0.633879	0.12668
	0.63405	0.055272			0.63405	0.068669			0.63405	0.133572
	0.634221	0.056797			0.634221	0.068029			0.634221	0.143804
	0.634392	0.051472			0.634392	0.052767			0.634392	0.143524
	0.634564	0.047169			0.634564	0.061969			0.634564	0.151098
	0.634735	0.041313			0.634735	0.064716			0.634735	0.15746
	0.634906	0.042575			0.634906	0.06299			0.634906	0.137859
	0.635078	0.039778			0.635078	0.055956			0.635078	0.130129
	0.635249	0.033446			0.635249	0.066003			0.635249	0.142756
	0.635421	0.038326			0.635421	0.060854			0.635421	0.12948
	0.635592	0.041699			0.635592	0.056627			0.635592	0.142948
	0.635764	0.039186			0.635764	0.057388			0.635764	0.15079
	0.635936	0.045589			0.635936	0.046585			0.635936	0.146869
	0.636108	0.041846			0.636108	0.061253			0.636108	0.142201
	0.636279	0.048			0.636279	0.0704			0.636279	0.140096
	0.636451	0.045786			0.636451	0.062041			0.636451	0.131446
	0.636623	0.054036			0.636623	0.063625			0.636623	0.137823
	0.636795	0.056268			0.636795	0.066325			0.636795	0.154541
	0.636967	0.051591			0.636967	0.074982			0.636967	0.118758
	0.637138	0.049153			0.637138	0.072671			0.637138	0.146671
	0.63731	0.049335			0.63731	0.069262			0.63731	0.122945
	0.637482	0.056646			0.637482	0.059049			0.637482	0.134231
	0.637654	0.054822			0.637654	0.057494			0.637654	0.132466
	0.637827	0.054288			0.637827	0.052031			0.637827	0.134255
	0.637999	0.046015			0.637999	0.0573			0.637999	0.131409
	0.638171	0.049745			0.638171	0.050022			0.638171	0.136531
	0.638344	0.050572			0.638344	0.051886			0.638344	0.144575
	0.638516	0.042274			0.638516	0.059404			0.638516	0.123396
	0.638688	0.037577			0.638688	0.048589			0.638688	0.140175
	0.638861	0.034212			0.638861	0.053908			0.638861	0.145943
	0.639033	0.036676			0.639033	0.05074			0.639033	0.151324
	0.639206	0.040629			0.639206	0.04931			0.639206	0.137497
	0.639379	0.033728			0.639379	0.052592			0.639379	0.137905
	0.639551	0.037968			0.639551	0.051494			0.639551	0.136275
	0.639724	0.037628			0.639724	0.041602			0.639724	0.158005
	0.639897	0.03581			0.639897	0.049243			0.639897	0.149922
	0.64007	0.031973			0.64007	0.05654			0.64007	0.144846
	0.640242	0.0395			0.640242	0.052857			0.640242	0.133737
	0.640415	0.031273			0.640415	0.053707			0.640415	0.159069
	0.640588	0.033589			0.640588	0.049222			0.640588	0.153389
	0.640761	0.033936			0.640761	0.057599			0.640761	0.143207
	0.640934	0.039716			0.640934	0.056647			0.640934	0.147637
	0.641107	0.033434			0.641107	0.054739			0.641107	0.15164
	0.64128	0.036567			0.64128	0.050934			0.64128	0.146339
	0.641453	0.038923			0.641453	0.043895			0.641453	0.161927
	0.641627	0.038666			0.641627	0.047822			0.641627	0.163667
	0.6418	0.036452			0.6418	0.051284			0.6418	0.144529
	0.641973	0.037107			0.641973	0.051907			0.641973	0.148654
	0.642147	0.035069			0.642147	0.048506			0.642147	0.132933
	0.64232	0.029136			0.64232	0.052451			0.64232	0.146439
	0.642493	0.037295			0.642493	0.044511			0.642493	0.148798
	0.642667	0.03206			0.642667	0.057631			0.642667	0.146513
	0.64284	0.031266			0.64284	0.055841			0.64284	0.146531
	0.643013	0.041006			0.643013	0.058015			0.643013	0.166098
	0.643187	0.038174			0.643187	0.052591			0.643187	0.163456
	0.643361	0.034081			0.643361	0.044873			0.643361	0.14771
	0.643534	0.041245			0.643534	0.045242			0.643534	0.157323
	0.643708	0.039461			0.643708	0.056546			0.643708	0.147375
	0.643882	0.034966			0.643882	0.052591			0.643882	0.173036
	0.644056	0.034422			0.644056	0.053183			0.644056	0.14767
	0.64423	0.03336			0.64423	0.059248			0.64423	0.143645
	0.644403	0.034301			0.644403	0.051497			0.644403	0.159495
	0.644578	0.03397			0.644578	0.053613			0.644578	0.153682
	0.644752	0.039421			0.644752	0.04812			0.644752	0.156004
	0.644926	0.034601			0.644926	0.05415			0.644926	0.131007
	0.6451	0.038555			0.6451	0.051293			0.6451	0.149907
	0.645274	0.035094			0.645274	0.04368			0.645274	0.163411
	0.645449	0.037687			0.645449	0.058511			0.645449	0.147689
	0.645623	0.034334			0.645623	0.056646			0.645623	0.144343
	0.645797	0.035002			0.645797	0.046155			0.645797	0.148152
	0.645972	0.030687			0.645972	0.051982			0.645972	0.160449
	0.646146	0.03348			0.646146	0.048053			0.646146	0.14122
	0.64632	0.040084			0.64632	0.055307			0.64632	0.152564
	0.646495	0.038765			0.646495	0.052781			0.646495	0.140303
	0.646669	0.03202			0.646669	0.05567			0.646669	0.149505
	0.646844	0.032805			0.646844	0.050917			0.646844	0.14594
	0.647019	0.03742			0.647019	0.053452			0.647019	0.152436
	0.647193	0.032037			0.647193	0.057511			0.647193	0.148441
	0.647368	0.033915			0.647368	0.051596			0.647368	0.147488
	0.647543	0.041179			0.647543	0.04991			0.647543	0.146516
	0.647718	0.032045			0.647718	0.046747			0.647718	0.14941
	0.647893	0.033777			0.647893	0.054922			0.647893	0.13353
	0.648068	0.039331			0.648068	0.046081			0.648068	0.148718
	0.648242	0.035004			0.648242	0.052367			0.648242	0.157615
	0.648418	0.040648			0.648418	0.052428			0.648418	0.137957
	0.648592	0.035063			0.648592	0.053686			0.648592	0.138722
	0.648768	0.031641			0.648768	0.052017			0.648768	0.156552
	0.648943	0.03178			0.648943	0.056972			0.648943	0.17157
	0.649118	0.037673			0.649118	0.053774			0.649118	0.140903
	0.649293	0.031026			0.649293	0.054205			0.649293	0.164736
	0.649468	0.030379			0.649468	0.051031			0.649468	0.143039
	0.649644	0.034983			0.649644	0.056983			0.649644	0.149538
	0.649819	0.033929			0.649819	0.053604			0.649819	0.155903
	0.649995	0.032485			0.649995	0.054676			0.649995	0.144928
	0.65017	0.033607			0.65017	0.045447			0.65017	0.155291
	0.650346	0.03813			0.650346	0.049414			0.650346	0.131872
	0.650521	0.039921			0.650521	0.052161			0.650521	0.136278
	0.650697	0.036045			0.650697	0.051207			0.650697	0.1403
	0.650873	0.037081			0.650873	0.0492			0.650873	0.156948
	0.651049	0.030913			0.651049	0.054809			0.651049	0.157874
	0.651224	0.039154			0.651224	0.050794			0.651224	0.149358
	0.6514	0.02953			0.6514	0.053505			0.6514	0.144556
	0.651576	0.033853			0.651576	0.056602			0.651576	0.148411
	0.651752	0.031569			0.651752	0.0498			0.651752	0.139614
	0.651928	0.033956			0.651928	0.053473			0.651928	0.146123
	0.652104	0.043525			0.652104	0.055824			0.652104	0.141171
	0.65228	0.044099			0.65228	0.058706			0.65228	0.145766
	0.652456	0.042763			0.652456	0.055271			0.652456	0.140577
	0.652632	0.046319			0.652632	0.058092			0.652632	0.11818
	0.652809	0.046623			0.652809	0.056892			0.652809	0.127533
	0.652985	0.045946			0.652985	0.061128			0.652985	0.13743
	0.653161	0.052334			0.653161	0.059897			0.653161	0.130263
	0.653337	0.049204			0.653337	0.068039			0.653337	0.151665
	0.653514	0.048402			0.653514	0.065618			0.653514	0.152646
	0.65369	0.046609			0.65369	0.065614			0.65369	0.141415
	0.653866	0.045071			0.653866	0.065899			0.653866	0.123886
	0.654043	0.039668			0.654043	0.07568			0.654043	0.139809
	0.65422	0.036128			0.65422	0.079078			0.65422	0.130717
	0.654396	0.040195			0.654396	0.086976			0.654396	0.137841
	0.654573	0.035834			0.654573	0.082699			0.654573	0.129093
	0.65475	0.041336			0.65475	0.082041			0.65475	0.132619
	0.654927	0.040844			0.654927	0.080852			0.654927	0.131778
	0.655104	0.037014			0.655104	0.072394			0.655104	0.149255
	0.655281	0.037151			0.655281	0.062853			0.655281	0.123804
	0.655457	0.035936			0.655457	0.067596			0.655457	0.135282
	0.655634	0.0321			0.655634	0.062123			0.655634	0.156034
	0.655811	0.035198			0.655811	0.065812			0.655811	0.141552
	0.655989	0.039651			0.655989	0.060441			0.655989	0.135605
	0.656166	0.036756			0.656166	0.060437			0.656166	0.129209
	0.656342	0.043037			0.656342	0.058385			0.656342	0.141583
	0.65652	0.035543			0.65652	0.063781			0.65652	0.148386
	0.656697	0.035482			0.656697	0.076178			0.656697	0.143865
	0.656874	0.033751			0.656874	0.085436			0.656874	0.139291
	0.657052	0.039796			0.657052	0.090177			0.657052	0.133615
	0.657229	0.037601			0.657229	0.085458			0.657229	0.144419
	0.657407	0.035397			0.657407	0.07719			0.657407	0.172374
	0.657584	0.030129			0.657584	0.079186			0.657584	0.160032
	0.657762	0.033932			0.657762	0.071772			0.657762	0.150668
	0.65794	0.032966			0.65794	0.068103			0.65794	0.152914
	0.658117	0.037785			0.658117	0.064771			0.658117	0.142256
	0.658295	0.036657			0.658295	0.070113			0.658295	0.14448
	0.658473	0.033338			0.658473	0.065617			0.658473	0.146854
	0.65865	0.033579			0.65865	0.072991			0.65865	0.145123
	0.658828	0.032091			0.658828	0.059836			0.658828	0.1336
	0.659006	0.030332			0.659006	0.054759			0.659006	0.151921
	0.659184	0.037966			0.659184	0.053885			0.659184	0.159151
	0.659362	0.035463			0.659362	0.061244			0.659362	0.149407
	0.65954	0.040051			0.65954	0.054937			0.65954	0.152765
	0.659718	0.040349			0.659718	0.059627			0.659718	0.153511
	0.659896	0.040197			0.659896	0.058562			0.659896	0.140522
	0.660074	0.040845			0.660074	0.058846			0.660074	0.133371
	0.660252	0.049956			0.660252	0.076143			0.660252	0.141702
	0.660431	0.0534			0.660431	0.079001			0.660431	0.128448
	0.660609	0.062787			0.660609	0.085324			0.660609	0.135084
	0.660788	0.05253			0.660788	0.096092			0.660788	0.135215
	0.660966	0.0457			0.660966	0.089871			0.660966	0.133185
	0.661144	0.040266			0.661144	0.084657			0.661144	0.149026
	0.661322	0.040762			0.661322	0.067			0.661322	0.136513
	0.661501	0.036101			0.661501	0.062584			0.661501	0.141564
	0.66168	0.031942			0.66168	0.06507			0.66168	0.148578
	0.661858	0.037677			0.661858	0.061698			0.661858	0.148654
	0.662037	0.039628			0.662037	0.058881			0.662037	0.140864
	0.662216	0.037723			0.662216	0.056475			0.662216	0.140099
	0.662395	0.035092			0.662395	0.063797			0.662395	0.140175
	0.662574	0.039099			0.662574	0.054407			0.662574	0.139319
	0.662752	0.036249			0.662752	0.056169			0.662752	0.134026
	0.662932	0.036946			0.662932	0.051929			0.662932	0.146653
	0.663111	0.037966			0.663111	0.054439			0.663111	0.150342
	0.66329	0.03224			0.66329	0.050825			0.66329	0.148319
	0.663468	0.03164			0.663468	0.045356			0.663468	0.137613
	0.663648	0.033532			0.663648	0.050325			0.663648	0.138396
	0.663827	0.035641			0.663827	0.048975			0.663827	0.14271
	0.664006	0.040681			0.664006	0.055037			0.664006	0.143234
	0.664185	0.036473			0.664185	0.048743			0.664185	0.139197
	0.664365	0.03326			0.664365	0.050437			0.664365	0.148728
	0.664544	0.037037			0.664544	0.049605			0.664544	0.15519
	0.664723	0.034643			0.664723	0.050149			0.664723	0.140635
	0.664903	0.040766			0.664903	0.056855			0.664903	0.119557
	0.665083	0.037958			0.665083	0.046289			0.665083	0.143508
	0.665263	0.039138			0.665263	0.049772			0.665263	0.157621
	0.665442	0.039225			0.665442	0.05267			0.665442	0.152326
	0.665621	0.033907			0.665621	0.056148			0.665621	0.138274
	0.665801	0.030148			0.665801	0.047784			0.665801	0.143231
	0.665981	0.044609			0.665981	0.054071			0.665981	0.141817
	0.66616	0.037617			0.66616	0.051221			0.66616	0.136114
	0.666341	0.038885			0.666341	0.060972			0.666341	0.144468
	0.666521	0.039775			0.666521	0.052763			0.666521	0.13721
	0.6667	0.0364			0.6667	0.05055			0.6667	0.147454
	0.666881	0.034399			0.666881	0.057433			0.666881	0.159943
	0.667061	0.035684			0.667061	0.048444			0.667061	0.151089
	0.667241	0.033566			0.667241	0.04487			0.667241	0.14735
	0.667421	0.030174			0.667421	0.043868			0.667421	0.144166
	0.667601	0.036573			0.667601	0.059094			0.667601	0.129992
	0.667781	0.037679			0.667781	0.054469			0.667781	0.144642
	0.667961	0.040202			0.667961	0.059331			0.667961	0.132159
	0.668142	0.03738			0.668142	0.064579			0.668142	0.148511
	0.668322	0.03294			0.668322	0.056091			0.668322	0.163371
	0.668503	0.030164			0.668503	0.057738			0.668503	0.139864
	0.668684	0.043132			0.668684	0.061911			0.668684	0.154879
	0.668864	0.033123			0.668864	0.065189			0.668864	0.146278
	0.669045	0.029749			0.669045	0.054031			0.669045	0.154672
	0.669225	0.0315			0.669225	0.066584			0.669225	0.139523
	0.669406	0.037323			0.669406	0.063827			0.669406	0.145306
	0.669586	0.037			0.669586	0.074351			0.669586	0.150623
	0.669767	0.03596			0.669767	0.07208			0.669767	0.168194
	0.669948	0.040829			0.669948	0.091153			0.669948	0.169897
	0.670129	0.04156			0.670129	0.088362			0.670129	0.181448
	0.67031	0.040121			0.67031	0.077072			0.67031	0.14952
	0.670491	0.036707			0.670491	0.078635			0.670491	0.172259
	0.670672	0.038285			0.670672	0.065753			0.670672	0.154188
	0.670853	0.038685			0.670853	0.064048			0.670853	0.161369
	0.671034	0.043054			0.671034	0.060309			0.671034	0.163289
	0.671215	0.040662			0.671215	0.061941			0.671215	0.164443
	0.671397	0.037731			0.671397	0.061253			0.671397	0.169382
	0.671578	0.039521			0.671578	0.054487			0.671578	0.153868
	0.671759	0.034549			0.671759	0.046773			0.671759	0.16796
	0.67194	0.040686			0.67194	0.05331			0.67194	0.161186
	0.672122	0.039013			0.672122	0.051868			0.672122	0.148853
	0.672303	0.038522			0.672303	0.05348			0.672303	0.158472
	0.672485	0.03662			0.672485	0.056951			0.672485	0.163703
	0.672667	0.038264			0.672667	0.05306			0.672667	0.162688
	0.672848	0.042302			0.672848	0.057022			0.672848	0.169903
	0.67303	0.039879			0.67303	0.054346			0.67303	0.156762
	0.673212	0.048555			0.673212	0.055536			0.673212	0.170095
	0.673393	0.049461			0.673393	0.047176			0.673393	0.162308
	0.673575	0.067903			0.673575	0.053254			0.673575	0.154224
	0.673757	0.078591			0.673757	0.049913			0.673757	0.152076
	0.673939	0.084986			0.673939	0.050428			0.673939	0.16895
	0.674121	0.076858			0.674121	0.048497			0.674121	0.163069
	0.674303	0.062722			0.674303	0.059127			0.674303	0.153892
	0.674485	0.053079			0.674485	0.057193			0.674485	0.168788
	0.674667	0.043647			0.674667	0.056011			0.674667	0.155577
	0.674849	0.045013			0.674849	0.046971			0.674849	0.158584
	0.675031	0.040985			0.675031	0.045008			0.675031	0.16334
	0.675213	0.041946			0.675213	0.060124			0.675213	0.155309
	0.675396	0.034692			0.675396	0.053161			0.675396	0.163002
	0.675579	0.039352			0.675579	0.052298			0.675579	0.155839
	0.675761	0.039444			0.675761	0.052475			0.675761	0.138015
	0.675943	0.036899			0.675943	0.05139			0.675943	0.163401
	0.676126	0.03298			0.676126	0.049706			0.676126	0.133536
	0.676308	0.037581			0.676308	0.054752			0.676308	0.165431
	0.676491	0.032405			0.676491	0.0459			0.676491	0.17483
	0.676674	0.035504			0.676674	0.048576			0.676674	0.144767
	0.676857	0.040699			0.676857	0.047923			0.676857	0.140851
	0.677039	0.037173			0.677039	0.052313			0.677039	0.149952
	0.677222	0.038414			0.677222	0.057709			0.677222	0.140961
	0.677405	0.037073			0.677405	0.052155			0.677405	0.145172
	0.677587	0.033327			0.677587	0.049919			0.677587	0.140053
	0.677771	0.034373			0.677771	0.051663			0.677771	0.165257
	0.677954	0.033698			0.677954	0.060044			0.677954	0.159532
	0.678136	0.0356			0.678136	0.053325			0.678136	0.158868
	0.678319	0.033481			0.678319	0.050413			0.678319	0.151357
	0.678503	0.036441			0.678503	0.060317			0.678503	0.134953
	0.678686	0.032623			0.678686	0.059739			0.678686	0.147804
	0.678869	0.035888			0.678869	0.050001			0.678869	0.152707
	0.679053	0.037408			0.679053	0.065102			0.679053	0.154383
	0.679236	0.038377			0.679236	0.061112			0.679236	0.157661
	0.679419	0.041434			0.679419	0.055267			0.679419	0.152131
	0.679603	0.036981			0.679603	0.058554			0.679603	0.148051
	0.679787	0.034052			0.679787	0.054421			0.679787	0.140784
	0.67997	0.039358			0.67997	0.052495			0.67997	0.147043
	0.680153	0.040426			0.680153	0.05609			0.680153	0.132479
	0.680337	0.035981			0.680337	0.064252			0.680337	0.154367
	0.680521	0.040998			0.680521	0.061624			0.680521	0.138429
	0.680704	0.0348			0.680704	0.066104			0.680704	0.144209
	0.680888	0.041063			0.680888	0.076312			0.680888	0.121757
	0.681072	0.037098			0.681072	0.0673			0.681072	0.14735
	0.681256	0.046335			0.681256	0.07105			0.681256	0.166744
	0.68144	0.052093			0.68144	0.068421			0.68144	0.141726
	0.681624	0.052987			0.681624	0.07485			0.681624	0.125449
	0.681808	0.05536			0.681808	0.073188			0.681808	0.146235
	0.681992	0.046205			0.681992	0.071506			0.681992	0.16161
	0.682176	0.045055			0.682176	0.068546			0.682176	0.148411
	0.68236	0.044268			0.68236	0.068538			0.68236	0.137594
	0.682545	0.045047			0.682545	0.060821			0.682545	0.161171
	0.682729	0.032598			0.682729	0.067785			0.682729	0.135705
	0.682913	0.031408			0.682913	0.073017			0.682913	0.164422
	0.683097	0.033866			0.683097	0.084237			0.683097	0.160775
	0.683282	0.039112			0.683282	0.09045			0.683282	0.154419
	0.683467	0.039979			0.683467	0.093348			0.683467	0.152088
	0.683651	0.03333			0.683651	0.104687			0.683651	0.141988
	0.683836	0.037111			0.683836	0.105996			0.683836	0.159788
	0.68402	0.03494			0.68402	0.104587			0.68402	0.15473
	0.684205	0.037012			0.684205	0.101672			0.684205	0.151985
	0.68439	0.034535			0.68439	0.089825			0.68439	0.148658
	0.684574	0.036136			0.684574	0.084691			0.684574	0.145376
	0.684759	0.032674			0.684759	0.073917			0.684759	0.110447
	0.684944	0.036651			0.684944	0.073188			0.684944	0.131647
	0.685129	0.034984			0.685129	0.07424			0.685129	0.147088
	0.685314	0.032954			0.685314	0.058611			0.685314	0.137475
	0.685499	0.027606			0.685499	0.068876			0.685499	0.140318
	0.685684	0.033559			0.685684	0.056937			0.685684	0.145327
	0.685869	0.031647			0.685869	0.061044			0.685869	0.139535
	0.686055	0.036137			0.686055	0.064593			0.686055	0.148642
	0.68624	0.037697			0.68624	0.063715			0.68624	0.13505
	0.686425	0.040188			0.686425	0.063564			0.686425	0.151552
	0.68661	0.036042			0.68661	0.064354			0.68661	0.151872
	0.686796	0.038064			0.686796	0.06534			0.686796	0.13055
	0.686981	0.03274			0.686981	0.08194			0.686981	0.13587
	0.687167	0.037109			0.687167	0.083886			0.687167	0.131251
	0.687352	0.032666			0.687352	0.103483			0.687352	0.136595
	0.687538	0.035161			0.687538	0.112117			0.687538	0.140906
	0.687723	0.036281			0.687723	0.130163			0.687723	0.125538
	0.687909	0.03379			0.687909	0.119974			0.687909	0.143938
	0.688095	0.03856			0.688095	0.116138			0.688095	0.138426
	0.688281	0.035485			0.688281	0.109314			0.688281	0.14877
	0.688466	0.034919			0.688466	0.112975			0.688466	0.143063
	0.688652	0.037452			0.688652	0.093805			0.688652	0.132119
	0.688839	0.039203			0.688839	0.088643			0.688839	0.135407
	0.689024	0.036823			0.689024	0.078897			0.689024	0.140629
	0.68921	0.037305			0.68921	0.073212			0.68921	0.147765
	0.689396	0.03808			0.689396	0.06705			0.689396	0.149502
	0.689582	0.043174			0.689582	0.06362			0.689582	0.13385
	0.689769	0.039519			0.689769	0.060536			0.689769	0.145236
	0.689955	0.04228			0.689955	0.057663			0.689955	0.135273
	0.690141	0.040479			0.690141	0.062558			0.690141	0.14619
	0.690328	0.046245			0.690328	0.057927			0.690328	0.136546
	0.690514	0.049962			0.690514	0.059108			0.690514	0.147442
	0.690701	0.048968			0.690701	0.058886			0.690701	0.136851
	0.690887	0.045445			0.690887	0.053815			0.690887	0.138179
	0.691074	0.046319			0.691074	0.05606			0.691074	0.154511
	0.69126	0.041662			0.69126	0.053125			0.69126	0.132293
	0.691447	0.041708			0.691447	0.054483			0.691447	0.170946
	0.691633	0.036706			0.691633	0.045777			0.691633	0.135196
	0.69182	0.038805			0.69182	0.053237			0.69182	0.150309
	0.692007	0.034584			0.692007	0.054092			0.692007	0.140038
	0.692193	0.040208			0.692193	0.057983			0.692193	0.137731
	0.69238	0.040111			0.69238	0.054275			0.69238	0.155711
	0.692567	0.039833			0.692567	0.051311			0.692567	0.142673
	0.692754	0.036979			0.692754	0.051315			0.692754	0.145678
	0.692942	0.039784			0.692942	0.054027			0.692942	0.126534
	0.693129	0.045924			0.693129	0.052096			0.693129	0.135099
	0.693315	0.044911			0.693315	0.053323			0.693315	0.138188
	0.693503	0.041616			0.693503	0.050753			0.693503	0.154962
	0.693691	0.048598			0.693691	0.055994			0.693691	0.131525
	0.693877	0.056339			0.693877	0.047316			0.693877	0.129441
	0.694065	0.05829			0.694065	0.045346			0.694065	0.150266
	0.694252	0.053823			0.694252	0.045631			0.694252	0.135312
	0.69444	0.055847			0.69444	0.053904			0.69444	0.143277
	0.694627	0.051348			0.694627	0.049849			0.694627	0.134258
	0.694815	0.059158			0.694815	0.045564			0.694815	0.14895
	0.695003	0.063295			0.695003	0.05744			0.695003	0.134471
	0.69519	0.067138			0.69519	0.05263			0.69519	0.140416
	0.695378	0.070645			0.695378	0.044051			0.695378	0.133746
	0.695566	0.052883			0.695566	0.045858			0.695566	0.139371
	0.695753	0.047864			0.695753	0.051384			0.695753	0.138694
	0.695941	0.041418			0.695941	0.05161			0.695941	0.145681
	0.696129	0.040653			0.696129	0.046584			0.696129	0.146123
	0.696317	0.041096			0.696317	0.044425			0.696317	0.14548
	0.696505	0.039471			0.696505	0.045325			0.696505	0.12775
	0.696693	0.040313			0.696693	0.052838			0.696693	0.131717
	0.696881	0.039528			0.696881	0.054226			0.696881	0.144587
	0.697069	0.038542			0.697069	0.048246			0.697069	0.136897
	0.697258	0.036747			0.697258	0.040727			0.697258	0.140443
	0.697446	0.036119			0.697446	0.046262			0.697446	0.13757
	0.697634	0.039869			0.697634	0.051866			0.697634	0.157137
	0.697822	0.043494			0.697822	0.051915			0.697822	0.139468
	0.698011	0.03359			0.698011	0.055661			0.698011	0.144828
	0.698199	0.035053			0.698199	0.053828			0.698199	0.140373
	0.698388	0.038796			0.698388	0.048018			0.698388	0.136954
	0.698576	0.042414			0.698576	0.0471			0.698576	0.136397
	0.698765	0.03297			0.698765	0.047985			0.698765	0.140251
	0.698953	0.037996			0.698953	0.056365			0.698953	0.135812
	0.699142	0.038285			0.699142	0.060935			0.699142	0.14714
	0.699331	0.036513			0.699331	0.051159			0.699331	0.126884
	0.69952	0.033496			0.69952	0.056848			0.69952	0.138386
	0.699709	0.036273			0.699709	0.054079			0.699709	0.167713
	0.699898	0.041037			0.699898	0.046788			0.699898	0.162789
	0.700086	0.03916			0.700086	0.049746			0.700086	0.148999
	0.700276	0.037435			0.700276	0.053011			0.700276	0.141683
	0.700465	0.036389			0.700465	0.051084			0.700465	0.148584
	0.700654	0.034213			0.700654	0.05051			0.700654	0.130922
	0.700843	0.038758			0.700843	0.055406			0.700843	0.152091
	0.701032	0.031502			0.701032	0.05583			0.701032	0.149477
	0.701222	0.036426			0.701222	0.054388			0.701222	0.152667
	0.701411	0.035269			0.701411	0.054458			0.701411	0.146573
	0.701601	0.039605			0.701601	0.058364			0.701601	0.149069
	0.70179	0.039263			0.70179	0.044032			0.70179	0.164611
	0.701979	0.035776			0.701979	0.053819			0.701979	0.156665
	0.702169	0.035378			0.702169	0.051884			0.702169	0.133252
	0.702358	0.034928			0.702358	0.04866			0.702358	0.12016
	0.702548	0.035176			0.702548	0.048144			0.702548	0.131555
	0.702738	0.037852			0.702738	0.057061			0.702738	0.137061
	0.702927	0.036536			0.702927	0.047675			0.702927	0.153158
	0.703118	0.034988			0.703118	0.050585			0.703118	0.156324
	0.703307	0.037306			0.703307	0.046376			0.703307	0.131129
	0.703497	0.036995			0.703497	0.057111			0.703497	0.137905
	0.703687	0.036506			0.703687	0.053496			0.703687	0.137131
	0.703877	0.033586			0.703877	0.052665			0.703877	0.123356
	0.704067	0.030659			0.704067	0.050821			0.704067	0.137549
	0.704257	0.037093			0.704257	0.052224			0.704257	0.131019
	0.704447	0.034055			0.704447	0.052376			0.704447	0.1465
	0.704638	0.036804			0.704638	0.054284			0.704638	0.136732
	0.704828	0.03702			0.704828	0.050277			0.704828	0.13399
	0.705018	0.034077			0.705018	0.062171			0.705018	0.141287
	0.705208	0.028534			0.705208	0.048696			0.705208	0.13172
	0.705399	0.035221			0.705399	0.05112			0.705399	0.143947
	0.705589	0.036277			0.705589	0.054313			0.705589	0.148557
	0.70578	0.033607			0.70578	0.050044			0.70578	0.148322
	0.70597	0.032158			0.70597	0.046572			0.70597	0.128192
	0.706161	0.033862			0.706161	0.055178			0.706161	0.145818
	0.706351	0.03792			0.706351	0.05384			0.706351	0.136382
	0.706542	0.034322			0.706542	0.051514			0.706542	0.142323
	0.706733	0.036185			0.706733	0.052047			0.706733	0.127661
	0.706924	0.035264			0.706924	0.049933			0.706924	0.149687
	0.707114	0.033735			0.707114	0.048339			0.707114	0.131854
	0.707305	0.032267			0.707305	0.046146			0.707305	0.13257
	0.707497	0.034288			0.707497	0.051525			0.707497	0.141184
	0.707688	0.03466			0.707688	0.053164			0.707688	0.130888
	0.707878	0.034267			0.707878	0.061113			0.707878	0.128889
	0.70807	0.036998			0.70807	0.045449			0.70807	0.132195
	0.708261	0.033589			0.708261	0.051095			0.708261	0.148673
	0.708452	0.037036			0.708452	0.047476			0.708452	0.14689
	0.708643	0.033509			0.708643	0.052188			0.708643	0.132954
	0.708835	0.033394			0.708835	0.050845			0.708835	0.143993
	0.709026	0.034984			0.709026	0.052533			0.709026	0.136333
	0.709218	0.038666			0.709218	0.050306			0.709218	0.138033
	0.709409	0.035216			0.709409	0.048614			0.709409	0.144627
	0.7096	0.033758			0.7096	0.049543			0.7096	0.125449
	0.709792	0.036287			0.709792	0.048271			0.709792	0.132323
	0.709984	0.037441			0.709984	0.051121			0.709984	0.143173
	0.710175	0.04113			0.710175	0.057106			0.710175	0.147938
	0.710367	0.032983			0.710367	0.05517			0.710367	0.142283
	0.710559	0.038403			0.710559	0.061721			0.710559	0.130163
	0.710751	0.03689			0.710751	0.052491			0.710751	0.144294
	0.710943	0.033908			0.710943	0.051022			0.710943	0.138085
	0.711135	0.036244			0.711135	0.053756			0.711135	0.139051
	0.711327	0.037557			0.711327	0.054938			0.711327	0.145135
	0.711519	0.034601			0.711519	0.052318			0.711519	0.139072
	0.711711	0.035563			0.711711	0.053594			0.711711	0.131336
	0.711903	0.033531			0.711903	0.051182			0.711903	0.142475
	0.712096	0.036944			0.712096	0.058052			0.712096	0.165019
	0.712288	0.038113			0.712288	0.055808			0.712288	0.141177
	0.71248	0.041905			0.71248	0.0598			0.71248	0.135848
	0.712673	0.043907			0.712673	0.050648			0.712673	0.139761
	0.712865	0.051571			0.712865	0.05657			0.712865	0.130629
	0.713058	0.063471			0.713058	0.048286			0.713058	0.142171
	0.71325	0.075558			0.71325	0.066276			0.71325	0.153094
	0.713442	0.072071			0.713442	0.066271			0.713442	0.145154
	0.713635	0.061471			0.713635	0.0678			0.713635	0.152091
	0.713828	0.050755			0.713828	0.076291			0.713828	0.143304
	0.71402	0.05125			0.71402	0.070224			0.71402	0.141308
	0.714213	0.044657			0.714213	0.068035			0.714213	0.118883
	0.714406	0.04112			0.714406	0.065009			0.714406	0.143003
	0.714599	0.04348			0.714599	0.054601			0.714599	0.150943
	0.714792	0.035043			0.714792	0.055443			0.714792	0.129611
	0.714985	0.040415			0.714985	0.062917			0.714985	0.1525
	0.715178	0.035033			0.715178	0.056928			0.715178	0.153721
	0.715371	0.034263			0.715371	0.056113			0.715371	0.145656
	0.715564	0.037898			0.715564	0.054087			0.715564	0.146826
	0.715758	0.035091			0.715758	0.060245			0.715758	0.150434
	0.715951	0.036146			0.715951	0.049279			0.715951	0.148115
	0.716144	0.034014			0.716144	0.048894			0.716144	0.151165
	0.716337	0.033506			0.716337	0.053196			0.716337	0.16065
	0.716531	0.039321			0.716531	0.048643			0.716531	0.139855
	0.716724	0.03901			0.716724	0.050948			0.716724	0.165059
	0.716918	0.037333			0.716918	0.052605			0.716918	0.166674
	0.717111	0.037409			0.717111	0.051923			0.717111	0.158301
	0.717305	0.041629			0.717305	0.048452			0.717305	0.172646
	0.717499	0.039543			0.717499	0.052122			0.717499	0.145982
	0.717692	0.032845			0.717692	0.048997			0.717692	0.153258
	0.717886	0.03888			0.717886	0.050161			0.717886	0.148073
	0.71808	0.032324			0.71808	0.046698			0.71808	0.141202
	0.718274	0.037486			0.718274	0.048589			0.718274	0.150132
	0.718468	0.038076			0.718468	0.052796			0.718468	0.14136
	0.718661	0.031994			0.718661	0.051759			0.718661	0.168313
	0.718856	0.034141			0.718856	0.049407			0.718856	0.1443
	0.71905	0.037676			0.71905	0.042122			0.71905	0.148231
	0.719244	0.037745			0.719244	0.049946			0.719244	0.143018
	0.719438	0.036534			0.719438	0.04904			0.719438	0.141772
	0.719633	0.036048			0.719633	0.051662			0.719633	0.148517
	0.719826	0.040428			0.719826	0.048699			0.719826	0.13973
	0.720021	0.041308			0.720021	0.0542			0.720021	0.149099
	0.720215	0.039869			0.720215	0.046174			0.720215	0.149852
	0.72041	0.030786			0.72041	0.053695			0.72041	0.14501
	0.720604	0.041394			0.720604	0.053387			0.720604	0.153709
	0.720799	0.035203			0.720799	0.057327			0.720799	0.146269
	0.720994	0.038261			0.720994	0.050188			0.720994	0.147552
	0.721188	0.039072			0.721188	0.04768			0.721188	0.154754
	0.721383	0.039518			0.721383	0.052707			0.721383	0.145327
	0.721578	0.034536			0.721578	0.053741			0.721578	0.154565
	0.721773	0.037528			0.721773	0.046739			0.721773	0.133073
	0.721968	0.039242			0.721968	0.046394			0.721968	0.13987
	0.722163	0.038237			0.722163	0.046821			0.722163	0.130867
	0.722357	0.038751			0.722357	0.041746			0.722357	0.136467
	0.722552	0.039326			0.722552	0.043789			0.722552	0.13877
	0.722748	0.036163			0.722748	0.047113			0.722748	0.140702
	0.722943	0.039475			0.722943	0.051588			0.722943	0.149498
	0.723138	0.037161			0.723138	0.047817			0.723138	0.14845
	0.723333	0.036301			0.723333	0.052529			0.723333	0.165443
	0.723528	0.040541			0.723528	0.05081			0.723528	0.139889
	0.723724	0.037741			0.723724	0.048582			0.723724	0.144803
	0.723919	0.033656			0.723919	0.053697			0.723919	0.136117
	0.724115	0.035322			0.724115	0.051704			0.724115	0.146741
	0.72431	0.033755			0.72431	0.049274			0.72431	0.142945
	0.724506	0.038962			0.724506	0.05395			0.724506	0.147676
	0.724702	0.033842			0.724702	0.054099			0.724702	0.12775
	0.724897	0.042085			0.724897	0.047975			0.724897	0.15579
	0.725093	0.039247			0.725093	0.050573			0.725093	0.145333
	0.725288	0.038861			0.725288	0.054747			0.725288	0.141762
	0.725484	0.032299			0.725484	0.053236			0.725484	0.145461
	0.72568	0.037568			0.72568	0.059752			0.72568	0.138612
	0.725876	0.039181			0.725876	0.047665			0.725876	0.142064
	0.726072	0.038673			0.726072	0.049368			0.726072	0.143984
	0.726268	0.040227			0.726268	0.056172			0.726268	0.139718
	0.726465	0.033737			0.726465	0.049151			0.726465	0.148926
	0.72666	0.03492			0.72666	0.054328			0.72666	0.14392
	0.726856	0.040219			0.726856	0.051023			0.726856	0.139404
	0.727053	0.036561			0.727053	0.055604			0.727053	0.147814
	0.727249	0.03617			0.727249	0.056616			0.727249	0.133877
	0.727445	0.042669			0.727445	0.059172			0.727445	0.137457
	0.727642	0.042735			0.727642	0.044087			0.727642	0.144864
	0.727838	0.034955			0.727838	0.047455			0.727838	0.156616
	0.728035	0.039148			0.728035	0.047692			0.728035	0.164578
	0.728231	0.041242			0.728231	0.055799			0.728231	0.148807
	0.728428	0.039119			0.728428	0.056239			0.728428	0.155915
	0.728625	0.042446			0.728625	0.058929			0.728625	0.139407
	0.728822	0.042824			0.728822	0.053171			0.728822	0.142503
	0.729019	0.043025			0.729019	0.054133			0.729019	0.158712
	0.729215	0.043329			0.729215	0.056566			0.729215	0.160394
	0.729412	0.041759			0.729412	0.070397			0.729412	0.154441
	0.729609	0.046549			0.729609	0.068891			0.729609	0.169398
	0.729806	0.046456			0.729806	0.084469			0.729806	0.150007
	0.730003	0.052367			0.730003	0.098078			0.730003	0.143697
	0.7302	0.058449			0.7302	0.101071			0.7302	0.15296
	0.730397	0.072559			0.730397	0.094953			0.730397	0.15696
	0.730594	0.079337			0.730594	0.078732			0.730594	0.174227
	0.730792	0.065456			0.730792	0.078728			0.730792	0.158015
	0.730989	0.058419			0.730989	0.071293			0.730989	0.150693
	0.731186	0.053202			0.731186	0.060617			0.731186	0.164974
	0.731384	0.04474			0.731384	0.062163			0.731384	0.15813
	0.731581	0.04146			0.731581	0.054659			0.731581	0.16324
	0.731779	0.03772			0.731779	0.055172			0.731779	0.156848
	0.731977	0.03949			0.731977	0.056546			0.731977	0.164529
	0.732174	0.038284			0.732174	0.048449			0.732174	0.149328
	0.732372	0.036005			0.732372	0.056033			0.732372	0.146714
	0.73257	0.037666			0.73257	0.055538			0.73257	0.139733
	0.732767	0.038526			0.732767	0.065489			0.732767	0.152104
	0.732965	0.039393			0.732965	0.05748			0.732965	0.150266
	0.733163	0.040946			0.733163	0.051222			0.733163	0.149559
	0.733361	0.038125			0.733361	0.058092			0.733361	0.143344
	0.733559	0.038711			0.733559	0.0561			0.733559	0.138246
	0.733757	0.033082			0.733757	0.042053			0.733757	0.16384
	0.733955	0.034298			0.733955	0.050992			0.733955	0.148706
	0.734153	0.036165			0.734153	0.057825			0.734153	0.155699
	0.734352	0.043226			0.734352	0.053206			0.734352	0.159968
	0.73455	0.03602			0.73455	0.049313			0.73455	0.154203
	0.734748	0.036285			0.734748	0.053249			0.734748	0.166156
	0.734947	0.035256			0.734947	0.056691			0.734947	0.158636
	0.735145	0.036671			0.735145	0.054081			0.735145	0.147588
	0.735343	0.035712			0.735343	0.052			0.735343	0.157411
	0.735542	0.03909			0.735542	0.055696			0.735542	0.164218
	0.73574	0.038985			0.73574	0.051566			0.73574	0.166427
	0.735939	0.03581			0.735939	0.045714			0.735939	0.169413
	0.736138	0.041453			0.736138	0.049319			0.736138	0.151875
	0.736337	0.03924			0.736337	0.051612			0.736337	0.159891
	0.736535	0.039675			0.736535	0.052446			0.736535	0.155154
	0.736734	0.038475			0.736734	0.050878			0.736734	0.174873
	0.736934	0.043852			0.736934	0.053422			0.736934	0.147003
	0.737133	0.040118			0.737133	0.053566			0.737133	0.158246
	0.737332	0.036285			0.737332	0.054473			0.737332	0.155863
	0.737531	0.041338			0.737531	0.049018			0.737531	0.155799
	0.73773	0.043541			0.73773	0.047234			0.73773	0.153082
	0.737929	0.046465			0.737929	0.048241			0.737929	0.145239
	0.738128	0.044792			0.738128	0.054579			0.738128	0.169504
	0.738327	0.043061			0.738327	0.050095			0.738327	0.157716
	0.738527	0.038232			0.738527	0.052725			0.738527	0.144508
	0.738726	0.042139			0.738726	0.055718			0.738726	0.149852
	0.738925	0.038993			0.738925	0.059556			0.738925	0.166954
	0.739125	0.042393			0.739125	0.050598			0.739125	0.158456
	0.739324	0.041551			0.739324	0.050745			0.739324	0.156372
	0.739525	0.040468			0.739525	0.05305			0.739525	0.141878
	0.739724	0.043107			0.739724	0.056332			0.739724	0.143688
	0.739923	0.036413			0.739923	0.049582			0.739923	0.148676
	0.740123	0.03847			0.740123	0.053557			0.740123	0.132847
	0.740323	0.038993			0.740323	0.052522			0.740323	0.150108
	0.740523	0.033797			0.740523	0.052844			0.740523	0.14555
	0.740723	0.039128			0.740723	0.057834			0.740723	0.145656
	0.740923	0.040127			0.740923	0.0523			0.740923	0.143603
	0.741123	0.036925			0.741123	0.047883			0.741123	0.147363
	0.741323	0.039935			0.741323	0.054335			0.741323	0.135897
	0.741523	0.040455			0.741523	0.05557			0.741523	0.152472
	0.741724	0.043896			0.741724	0.054591			0.741724	0.147783
	0.741924	0.042469			0.741924	0.058378			0.741924	0.156369
	0.742124	0.038797			0.742124	0.057933			0.742124	0.143557
	0.742325	0.03915			0.742325	0.056709			0.742325	0.141586
	0.742525	0.037127			0.742525	0.05676			0.742525	0.151976
	0.742726	0.037392			0.742726	0.050945			0.742726	0.1592
	0.742926	0.039261			0.742926	0.062072			0.742926	0.138645
	0.743126	0.043141			0.743126	0.065358			0.743126	0.145623
	0.743327	0.041592			0.743327	0.077786			0.743327	0.152661
	0.743528	0.040984			0.743528	0.075418			0.743528	0.149538
	0.743729	0.043617			0.743729	0.080272			0.743729	0.155705
	0.74393	0.040694			0.74393	0.097098			0.74393	0.143636
	0.744131	0.043555			0.744131	0.107338			0.744131	0.143112
	0.744332	0.043555			0.744332	0.105395			0.744332	0.136443
	0.744532	0.040721			0.744532	0.090213			0.744532	0.131476
	0.744733	0.035617			0.744733	0.081877			0.744733	0.14353
	0.744934	0.037225			0.744934	0.083508			0.744934	0.151494
	0.745136	0.0404			0.745136	0.075736			0.745136	0.147414
	0.745336	0.036801			0.745336	0.06402			0.745336	0.147302
	0.745538	0.037341			0.745538	0.065347			0.745538	0.149596
	0.745739	0.042018			0.745739	0.065906			0.745739	0.150218
	0.745941	0.03915			0.745941	0.056636			0.745941	0.157713
	0.746142	0.044214			0.746142	0.060795			0.746142	0.147533
	0.746343	0.037425			0.746343	0.059102			0.746343	0.138268
	0.746545	0.042527			0.746545	0.059158			0.746545	0.143795
	0.746747	0.040342			0.746747	0.063152			0.746747	0.129392
	0.746948	0.040284			0.746948	0.054147			0.746948	0.146433
	0.74715	0.038391			0.74715	0.056456			0.74715	0.13158
	0.747351	0.038555			0.747351	0.068144			0.747351	0.148603
	0.747553	0.036288			0.747553	0.067796			0.747553	0.132625
	0.747755	0.037889			0.747755	0.077631			0.747755	0.140708
	0.747957	0.035597			0.747957	0.081837			0.747957	0.151963
	0.748159	0.035407			0.748159	0.083839			0.748159	0.146104
	0.748361	0.038014			0.748361	0.085558			0.748361	0.152
	0.748563	0.039857			0.748563	0.084378			0.748563	0.138655
	0.748765	0.042959			0.748765	0.080907			0.748765	0.155504
	0.748967	0.038936			0.748967	0.071793			0.748967	0.142939
	0.749169	0.035401			0.749169	0.066201			0.749169	0.158313
	0.749372	0.04111			0.749372	0.065212			0.749372	0.145065
	0.749574	0.038746			0.749574	0.063547			0.749574	0.139234
	0.749776	0.040737			0.749776	0.056085			0.749776	0.136494
	0.749979	0.032884			0.749979	0.055586			0.749979	0.149038
	0.750181	0.039936			0.750181	0.061203			0.750181	0.158444
	0.750384	0.036367			0.750384	0.051292			0.750384	0.151954
	0.750587	0.040991			0.750587	0.065343			0.750587	0.140084
	0.75079	0.041253			0.75079	0.058408			0.75079	0.151835
	0.750991	0.042403			0.750991	0.051627			0.750991	0.149093
	0.751194	0.034091			0.751194	0.049803			0.751194	0.15866
	0.751397	0.042879			0.751397	0.054236			0.751397	0.147262
	0.751601	0.040262			0.751601	0.056565			0.751601	0.150047
	0.751804	0.038295			0.751804	0.04824			0.751804	0.150007
	0.752006	0.04396			0.752006	0.049103			0.752006	0.167125
	0.75221	0.045456			0.75221	0.047756			0.75221	0.157813
	0.752412	0.046055			0.752412	0.052846			0.752412	0.143984
	0.752615	0.0496			0.752615	0.053801			0.752615	0.153779
	0.752819	0.056266			0.752819	0.052435			0.752819	0.169565
	0.753022	0.062094			0.753022	0.049035			0.753022	0.164346
	0.753225	0.066944			0.753225	0.052278			0.753225	0.181107
	0.753429	0.073099			0.753429	0.050745			0.753429	0.162826
	0.753633	0.068042			0.753633	0.050595			0.753633	0.175315
	0.753836	0.065916			0.753836	0.052979			0.753836	0.176028
	0.75404	0.060414			0.75404	0.050596			0.75404	0.165089
	0.754243	0.063537			0.754243	0.052985			0.754243	0.158542
	0.754446	0.069311			0.754446	0.049527			0.754446	0.149547
	0.75465	0.066434			0.75465	0.057252			0.75465	0.158118
	0.754854	0.057448			0.754854	0.055436			0.754854	0.15845
	0.755058	0.052255			0.755058	0.059675			0.755058	0.142347
	0.755261	0.052245			0.755261	0.052186			0.755261	0.15703
	0.755466	0.043398			0.755466	0.055971			0.755466	0.153557
	0.755669	0.040343			0.755669	0.048906			0.755669	0.152655
	0.755874	0.04598			0.755874	0.054364			0.755874	0.139572
	0.756077	0.04111			0.756077	0.053254			0.756077	0.137722
	0.756281	0.046869			0.756281	0.050783			0.756281	0.147414
	0.756486	0.043026			0.756486	0.053462			0.756486	0.147878
	0.75669	0.041333			0.75669	0.056333			0.75669	0.156759
	0.756894	0.041957			0.756894	0.056358			0.756894	0.153127
	0.757099	0.036437			0.757099	0.051227			0.757099	0.143883
	0.757303	0.036989			0.757303	0.050295			0.757303	0.141497
	0.757508	0.039984			0.757508	0.052553			0.757508	0.144879
	0.757712	0.040826			0.757712	0.046887			0.757712	0.147402
	0.757917	0.037927			0.757917	0.053071			0.757917	0.147585
	0.758122	0.037936			0.758122	0.053072			0.758122	0.13991
	0.758326	0.035318			0.758326	0.050499			0.758326	0.138511
	0.758531	0.042099			0.758531	0.056724			0.758531	0.146476
	0.758735	0.042185			0.758735	0.05002			0.758735	0.148356
	0.758941	0.039158			0.758941	0.047925			0.758941	0.144806
	0.759145	0.039705			0.759145	0.051523			0.759145	0.163444
	0.759351	0.039971			0.759351	0.051602			0.759351	0.149182
	0.759555	0.036624			0.759555	0.056462			0.759555	0.126921
	0.75976	0.043593			0.75976	0.048943			0.75976	0.156698
	0.759966	0.042505			0.759966	0.052295			0.759966	0.159191
	0.760171	0.036609			0.760171	0.056497			0.760171	0.144907
	0.760376	0.038853			0.760376	0.054106			0.760376	0.144776
	0.760581	0.040379			0.760581	0.051799			0.760581	0.154093
	0.760787	0.042254			0.760787	0.054289			0.760787	0.132079
	0.760992	0.037429			0.760992	0.059636			0.760992	0.131217
	0.761198	0.036701			0.761198	0.052601			0.761198	0.129864
	0.761403	0.038963			0.761403	0.055692			0.761403	0.150458
	0.761608	0.04063			0.761608	0.055299			0.761608	0.15242
	0.761814	0.039078			0.761814	0.051854			0.761814	0.154133
	0.76202	0.038305			0.76202	0.054856			0.76202	0.141449
	0.762226	0.038816			0.762226	0.052868			0.762226	0.141275
	0.762432	0.045353			0.762432	0.053948			0.762432	0.162987
	0.762637	0.044263			0.762637	0.057385			0.762637	0.139742
	0.762844	0.040341			0.762844	0.053155			0.762844	0.161305
	0.763049	0.035712			0.763049	0.057459			0.763049	0.141601
	0.763255	0.045344			0.763255	0.055667			0.763255	0.16491
	0.763461	0.041001			0.763461	0.05578			0.763461	0.141659
	0.763668	0.041005			0.763668	0.052102			0.763668	0.136461
	0.763874	0.046349			0.763874	0.053427			0.763874	0.150044
	0.76408	0.04251			0.76408	0.051168			0.76408	0.150626
	0.764287	0.042445			0.764287	0.050205			0.764287	0.14452
	0.764493	0.046945			0.764493	0.061837			0.764493	0.155714
	0.764699	0.044073			0.764699	0.058948			0.764699	0.14313
	0.764905	0.053843			0.764905	0.055099			0.764905	0.147567
	0.765112	0.061206			0.765112	0.058699			0.765112	0.141756
	0.765319	0.079515			0.765319	0.060892			0.765319	0.144687
	0.765525	0.083405			0.765525	0.057138			0.765525	0.135263
	0.765732	0.079564			0.765732	0.063682			0.765732	0.152926
	0.765939	0.062059			0.765939	0.059435			0.765939	0.153837
	0.766146	0.055907			0.766146	0.063278			0.766146	0.149066
	0.766352	0.049989			0.766352	0.06921			0.766352	0.159331
	0.766559	0.043053			0.766559	0.088016			0.766559	0.157167
	0.766767	0.042347			0.766767	0.09645			0.766767	0.154276
	0.766974	0.046487			0.766974	0.113145			0.766974	0.144023
	0.767181	0.041322			0.767181	0.109983			0.767181	0.13594
	0.767388	0.037868			0.767388	0.115478			0.767388	0.149112
	0.767595	0.037874			0.767595	0.09913			0.767595	0.145403
	0.767802	0.040411			0.767802	0.088266			0.767802	0.129432
	0.768009	0.043089			0.768009	0.079804			0.768009	0.145973
	0.768217	0.039289			0.768217	0.072891			0.768217	0.149258
	0.768424	0.041959			0.768424	0.0626			0.768424	0.136196
	0.768631	0.039526			0.768631	0.065588			0.768631	0.143335
	0.768839	0.040402			0.768839	0.063215			0.768839	0.160068
	0.769046	0.043866			0.769046	0.057507			0.769046	0.155556
	0.769254	0.046362			0.769254	0.061365			0.769254	0.159709
	0.769462	0.042902			0.769462	0.059284			0.769462	0.144986
	0.76967	0.046084			0.76967	0.062785			0.76967	0.152975
	0.769877	0.042962			0.769877	0.054376			0.769877	0.156135
	0.770085	0.047212			0.770085	0.05145			0.770085	0.153365
	0.770294	0.04791			0.770294	0.050824			0.770294	0.142957
	0.770501	0.047801			0.770501	0.056757			0.770501	0.146089
	0.770709	0.04602			0.770709	0.052407			0.770709	0.168682
	0.770917	0.041184			0.770917	0.053439			0.770917	0.158898
	0.771126	0.047189			0.771126	0.05581			0.771126	0.161656
	0.771334	0.045337			0.771334	0.058983			0.771334	0.146814
	0.771542	0.056599			0.771542	0.049842			0.771542	0.152009
	0.771751	0.064994			0.771751	0.051778			0.771751	0.154684
	0.771958	0.061677			0.771958	0.05898			0.771958	0.165729
	0.772167	0.059143			0.772167	0.057798			0.772167	0.169069
	0.772376	0.047265			0.772376	0.05196			0.772376	0.157256
	0.772584	0.045615			0.772584	0.060161			0.772584	0.154779
	0.772793	0.041345			0.772793	0.061318			0.772793	0.184446
	0.773001	0.036699			0.773001	0.057102			0.773001	0.164413
	0.77321	0.043066			0.77321	0.055388			0.77321	0.170098
	0.773419	0.04801			0.773419	0.056164			0.773419	0.168663
	0.773627	0.045065			0.773627	0.058665			0.773627	0.176713
	0.773837	0.041712			0.773837	0.057281			0.773837	0.173462
	0.774046	0.041163			0.774046	0.049816			0.774046	0.173904
	0.774255	0.040677			0.774255	0.050069			0.774255	0.173907
	0.774464	0.043872			0.774464	0.052777			0.774464	0.185881
	0.774673	0.042392			0.774673	0.054092			0.774673	0.162286
	0.774882	0.040056			0.774882	0.053788			0.774882	0.179062
	0.775091	0.040415			0.775091	0.052647			0.775091	0.156506
	0.775301	0.044679			0.775301	0.062924			0.775301	0.171098
	0.775509	0.039779			0.775509	0.058319			0.775509	0.178273
	0.775719	0.044729			0.775719	0.064257			0.775719	0.176616
	0.775929	0.045585			0.775929	0.053643			0.775929	0.164471
	0.776138	0.043921			0.776138	0.046036			0.776138	0.167509
	0.776348	0.037223			0.776348	0.061924			0.776348	0.179574
	0.776557	0.041954			0.776557	0.055375			0.776557	0.170004
	0.776767	0.040094			0.776767	0.055449			0.776767	0.180997
	0.776977	0.040571			0.776977	0.052431			0.776977	0.179139
	0.777186	0.04167			0.777186	0.049657			0.777186	0.187645
	0.777396	0.041872			0.777396	0.051593			0.777396	0.154879
	0.777607	0.040286			0.777607	0.061126			0.777607	0.160909
	0.777816	0.040455			0.777816	0.052718			0.777816	0.168212
	0.778026	0.041778			0.778026	0.05215			0.778026	0.183423
	0.778236	0.044182			0.778236	0.054907			0.778236	0.187274
	0.778447	0.041434			0.778447	0.051023			0.778447	0.178203
	0.778657	0.039606			0.778657	0.053551			0.778657	0.175092
	0.778866	0.042166			0.778866	0.057777			0.778866	0.177051
	0.779077	0.042433			0.779077	0.050757			0.779077	0.180979
	0.779288	0.040003			0.779288	0.052959			0.779288	0.177838
	0.779497	0.039595			0.779497	0.053099			0.779497	0.19104
	0.779708	0.040471			0.779708	0.050422			0.779708	0.181722
	0.779919	0.042393			0.779919	0.061603			0.779919	0.192609
	0.780129	0.041877			0.780129	0.054017			0.780129	0.180955
	0.78034	0.044361			0.78034	0.059816			0.78034	0.195857
	0.780551	0.044431			0.780551	0.063258			0.780551	0.182015
	0.780761	0.038862			0.780761	0.058629			0.780761	0.176811
	0.780972	0.04023			0.780972	0.061867			0.780972	0.175004
	0.781183	0.042489			0.781183	0.059734			0.781183	0.187432
	0.781394	0.039598			0.781394	0.058421			0.781394	0.173925
	0.781604	0.037649			0.781604	0.047974			0.781604	0.177228
	0.781816	0.039699			0.781816	0.058718			0.781816	0.165193
	0.782028	0.040925			0.782028	0.058842			0.782028	0.176052
	0.782238	0.045253			0.782238	0.0496			0.782238	0.165077
	0.782449	0.042587			0.782449	0.048951			0.782449	0.177929
	0.782661	0.040523			0.782661	0.054397			0.782661	0.168429
	0.782872	0.042044			0.782872	0.06018			0.782872	0.161433
	0.783083	0.040719			0.783083	0.057963			0.783083	0.160291
	0.783295	0.041999			0.783295	0.056004			0.783295	0.169967
	0.783506	0.039659			0.783506	0.057645			0.783506	0.175421
	0.783718	0.044787			0.783718	0.058224			0.783718	0.162731
	0.783929	0.044662			0.783929	0.055621			0.783929	0.165339
	0.784141	0.047627			0.784141	0.057631			0.784141	0.147625
	0.784353	0.041868			0.784353	0.055888			0.784353	0.164949
	0.784565	0.040025			0.784565	0.054451			0.784565	0.165324
	0.784776	0.045764			0.784776	0.059572			0.784776	0.159127
	0.784988	0.043607			0.784988	0.061906			0.784988	0.157006
	0.7852	0.04536			0.7852	0.055194			0.7852	0.148362
	0.785412	0.049255			0.785412	0.056309			0.785412	0.158993
	0.785624	0.051555			0.785624	0.059342			0.785624	0.157189
	0.785836	0.05396			0.785836	0.066012			0.785836	0.142899
	0.786049	0.067334			0.786049	0.059801			0.786049	0.15501
	0.786261	0.077991			0.786261	0.065344			0.786261	0.150236
	0.786474	0.089679			0.786474	0.061078			0.786474	0.141702
	0.786685	0.076301			0.786685	0.07158			0.786685	0.143219
	0.786898	0.072313			0.786898	0.067608			0.786898	0.144837
	0.78711	0.057831			0.78711	0.089215			0.78711	0.159017
	0.787323	0.055104			0.787323	0.09785			0.787323	0.156589
	0.787535	0.04836			0.787535	0.105632			0.787535	0.138234
	0.787749	0.047922			0.787749	0.114313			0.787749	0.150254
	0.787961	0.044027			0.787961	0.128513			0.787961	0.160269
	0.788174	0.0483			0.788174	0.124159			0.788174	0.161418
	0.788386	0.040356			0.788386	0.113996			0.788386	0.147302
	0.788599	0.04519			0.788599	0.098958			0.788599	0.147725
	0.788812	0.042986			0.788812	0.092982			0.788812	0.15111
	0.789025	0.046444			0.789025	0.084554			0.789025	0.151129
	0.789238	0.041656			0.789238	0.074914			0.789238	0.143953
	0.789451	0.040842			0.789451	0.071474			0.789451	0.155952
	0.789664	0.042904			0.789664	0.063675			0.789664	0.152463
	0.789878	0.046318			0.789878	0.065022			0.789878	0.160537
	0.790091	0.04117			0.790091	0.06776			0.790091	0.147884
	0.790304	0.041374			0.790304	0.058368			0.790304	0.15476
	0.790518	0.04291			0.790518	0.063377			0.790518	0.146388
	0.790731	0.043891			0.790731	0.056429			0.790731	0.162886
	0.790945	0.044945			0.790945	0.066582			0.790945	0.147634
	0.791158	0.037138			0.791158	0.063816			0.791158	0.155681
	0.791372	0.037196			0.791372	0.055616			0.791372	0.150678
	0.791585	0.044354			0.791585	0.053489			0.791585	0.154069
	0.791799	0.045021			0.791799	0.058968			0.791799	0.141449
	0.792012	0.044702			0.792012	0.064709			0.792012	0.156579
	0.792227	0.041181			0.792227	0.059972			0.792227	0.157201
	0.792441	0.043213			0.792441	0.067282			0.792441	0.164964
	0.792655	0.041337			0.792655	0.064008			0.792655	0.163078
	0.792869	0.042645			0.792869	0.061103			0.792869	0.139767
	0.793083	0.042489			0.793083	0.069765			0.793083	0.155248
	0.793296	0.040713			0.793296	0.078277			0.793296	0.154489
	0.793511	0.041513			0.793511	0.091265			0.793511	0.148012
	0.793725	0.04657			0.793725	0.109541			0.793725	0.160504
	0.79394	0.045869			0.79394	0.127552			0.79394	0.169754
	0.794154	0.044122			0.794154	0.138398			0.794154	0.15281
	0.794369	0.047363			0.794369	0.142297			0.794369	0.162643
	0.794583	0.044778			0.794583	0.131914			0.794583	0.154852
	0.794798	0.044234			0.794798	0.114926			0.794798	0.164556
	0.795012	0.047741			0.795012	0.096804			0.795012	0.168322
	0.795226	0.048738			0.795226	0.084262			0.795226	0.16079
	0.795442	0.049457			0.795442	0.076934			0.795442	0.187642
	0.795656	0.053768			0.795656	0.074602			0.795656	0.169285
	0.795871	0.057213			0.795871	0.065206			0.795871	0.169014
	0.796086	0.073086			0.796086	0.066259			0.796086	0.176342
	0.796301	0.093009			0.796301	0.060689			0.796301	0.189309
	0.796516	0.131004			0.796516	0.054036			0.796516	0.182807
	0.796731	0.154274			0.796731	0.061192			0.796731	0.170595
	0.796946	0.150871			0.796946	0.056767			0.796946	0.15275
	0.797161	0.118291			0.797161	0.06019			0.797161	0.168718
	0.797377	0.091949			0.797377	0.058784			0.797377	0.159547
	0.797591	0.06735			0.797591	0.05514			0.797591	0.153929
	0.797807	0.064946			0.797807	0.054968			0.797807	0.160187
	0.798023	0.059544			0.798023	0.059323			0.798023	0.147954
	0.798238	0.06026			0.798238	0.054423			0.798238	0.148121
	0.798454	0.05552			0.798454	0.052679			0.798454	0.159105
	0.798669	0.066053			0.798669	0.061974			0.798669	0.147271
	0.798884	0.064553			0.798884	0.048793			0.798884	0.16012
	0.799101	0.067308			0.799101	0.054217			0.799101	0.146768
	0.799316	0.058867			0.799316	0.053771			0.799316	0.152481
	0.799532	0.054926			0.799532	0.0489			0.799532	0.146924
	0.799748	0.054531			0.799748	0.057818			0.799748	0.139974
	0.799963	0.046849			0.799963	0.05646			0.799963	0.136991
	0.800179	0.045978			0.800179	0.059008			0.800179	0.14385
	0.800396	0.049025			0.800396	0.056011			0.800396	0.156461
	0.800612	0.044829			0.800612	0.054629			0.800612	0.153761
	0.800828	0.044358			0.800828	0.055225			0.800828	0.147073
	0.801045	0.043732			0.801045	0.051543			0.801045	0.14775
	0.80126	0.045068			0.80126	0.054455			0.80126	0.1415
	0.801477	0.041493			0.801477	0.059357			0.801477	0.141168
	0.801694	0.046586			0.801694	0.049287			0.801694	0.15771
	0.801909	0.045466			0.801909	0.049147			0.801909	0.163219
	0.802127	0.045605			0.802127	0.051474			0.802127	0.147731
	0.802343	0.040266			0.802343	0.056702			0.802343	0.151336
	0.802559	0.042587			0.802559	0.057251			0.802559	0.160029
	0.802776	0.046467			0.802776	0.058964			0.802776	0.146293
	0.802993	0.039225			0.802993	0.061779			0.802993	0.154361
	0.803209	0.041017			0.803209	0.056446			0.803209	0.163697
	0.803426	0.040002			0.803426	0.054903			0.803426	0.159815
	0.803644	0.042959			0.803644	0.057093			0.803644	0.152905
	0.803861	0.04411			0.803861	0.055736			0.803861	0.171354
	0.804078	0.042492			0.804078	0.057116			0.804078	0.182758
	0.804295	0.039962			0.804295	0.052617			0.804295	0.159157
	0.804511	0.042256			0.804511	0.0539			0.804511	0.144148
	0.804729	0.044093			0.804729	0.050892			0.804729	0.164002
	0.804946	0.039198			0.804946	0.055277			0.804946	0.157378
	0.805164	0.039648			0.805164	0.056589			0.805164	0.158694
	0.805381	0.043842			0.805381	0.061186			0.805381	0.15296
	0.805599	0.041729			0.805599	0.057061			0.805599	0.160068
	0.805816	0.048593			0.805816	0.056884			0.805816	0.166884
	0.806034	0.043256			0.806034	0.054761			0.806034	0.15211
	0.806251	0.051795			0.806251	0.061019			0.806251	0.158414
	0.806469	0.043786			0.806469	0.057513			0.806469	0.167247
	0.806687	0.042691			0.806687	0.054576			0.806687	0.175885
	0.806904	0.041795			0.806904	0.059063			0.806904	0.15739
	0.807122	0.042865			0.807122	0.062697			0.807122	0.176555
	0.80734	0.0422			0.80734	0.057614			0.80734	0.166537
	0.807559	0.042256			0.807559	0.059442			0.807559	0.152168
	0.807777	0.043467			0.807777	0.058868			0.807777	0.16288
	0.807995	0.044803			0.807995	0.058255			0.807995	0.174666
	0.808212	0.043657			0.808212	0.060844			0.808212	0.172667
	0.80843	0.041909			0.80843	0.057649			0.80843	0.169791
	0.808649	0.045824			0.808649	0.054834			0.808649	0.159114
	0.808867	0.041995			0.808867	0.057581			0.808867	0.168819
	0.809086	0.042882			0.809086	0.06396			0.809086	0.161567
	0.809304	0.044255			0.809304	0.062645			0.809304	0.165735
	0.809523	0.038543			0.809523	0.067049			0.809523	0.161646
	0.809741	0.039648			0.809741	0.076116			0.809741	0.168941
	0.80996	0.046957			0.80996	0.088256			0.80996	0.171144
	0.810178	0.044223			0.810178	0.09303			0.810178	0.168304
	0.810397	0.044424			0.810397	0.100271			0.810397	0.168578
	0.810616	0.044023			0.810616	0.094231			0.810616	0.160022
	0.810835	0.043367			0.810835	0.087249			0.810835	0.159245
	0.811054	0.043204			0.811054	0.076378			0.811054	0.169303
	0.811273	0.042131			0.811273	0.066358			0.811273	0.169571
	0.811492	0.046245			0.811492	0.07055			0.811492	0.180711
	0.811711	0.044772			0.811711	0.060349			0.811711	0.181795
	0.81193	0.049501			0.81193	0.053435			0.81193	0.178139
	0.812149	0.046766			0.812149	0.057154			0.812149	0.187636
	0.812369	0.048259			0.812369	0.057371			0.812369	0.183907
	0.812588	0.050433			0.812588	0.054562			0.812588	0.174236
	0.812807	0.04898			0.812807	0.05481			0.812807	0.186728
	0.813027	0.057738			0.813027	0.058368			0.813027	0.198319
	0.813247	0.059549			0.813247	0.056712			0.813247	0.187837
	0.813466	0.069365			0.813466	0.056462			0.813466	0.195732
	0.813686	0.06576			0.813686	0.055982			0.813686	0.21947
	0.813905	0.060085			0.813905	0.051001			0.813905	0.209717
	0.814125	0.05296			0.814125	0.052874			0.814125	0.2066
	0.814345	0.049656			0.814345	0.055462			0.814345	0.201204
	0.814565	0.04117			0.814565	0.052182			0.814565	0.20667
	0.814784	0.04679			0.814784	0.050409			0.814784	0.195223
	0.815004	0.049636			0.815004	0.059561			0.815004	0.199291
	0.815225	0.047873			0.815225	0.062679			0.815225	0.216978
	0.815445	0.044529			0.815445	0.057751			0.815445	0.214958
	0.815665	0.052152			0.815665	0.054971			0.815665	0.190412
	0.815885	0.049365			0.815885	0.05419			0.815885	0.209352
	0.816105	0.047501			0.816105	0.051885			0.816105	0.198398
	0.816326	0.047333			0.816326	0.054447			0.816326	0.191597
	0.816546	0.044797			0.816546	0.049076			0.816546	0.197006
	0.816767	0.047259			0.816767	0.057254			0.816767	0.202661
	0.816987	0.041659			0.816987	0.056226			0.816987	0.191655
	0.817208	0.038943			0.817208	0.055145			0.817208	0.192947
	0.817428	0.040204			0.817428	0.053059			0.817428	0.18451
	0.817649	0.040945			0.817649	0.062893			0.817649	0.164069
	0.81787	0.042216			0.81787	0.060616			0.81787	0.191856
	0.818091	0.04389			0.818091	0.049913			0.818091	0.176881
	0.818312	0.043874			0.818312	0.05433			0.818312	0.169727
	0.818532	0.043842			0.818532	0.048966			0.818532	0.176235
	0.818753	0.040641			0.818753	0.050554			0.818753	0.179721
	0.818975	0.040789			0.818975	0.048073			0.818975	0.167807
	0.819196	0.043038			0.819196	0.05221			0.819196	0.15771
	0.819417	0.040438			0.819417	0.056258			0.819417	0.157862
	0.819639	0.044172			0.819639	0.050997			0.819639	0.156829
	0.81986	0.044257			0.81986	0.056487			0.81986	0.177563
	0.820081	0.040341			0.820081	0.059021			0.820081	0.167509
	0.820302	0.041001			0.820302	0.058872			0.820302	0.181674
	0.820524	0.04324			0.820524	0.055846			0.820524	0.166534
	0.820746	0.043218			0.820746	0.055711			0.820746	0.184471
	0.820967	0.039975			0.820967	0.052943			0.820967	0.179785
	0.821189	0.041997			0.821189	0.055387			0.821189	0.199659
	0.82141	0.043998			0.82141	0.058571			0.82141	0.179721
	0.821632	0.042679			0.821632	0.0526			0.821632	0.177518
	0.821854	0.041308			0.821854	0.060618			0.821854	0.184532
	0.822076	0.042087			0.822076	0.057305			0.822076	0.18997
	0.822298	0.042854			0.822298	0.055312			0.822298	0.187716
	0.822519	0.046813			0.822519	0.056654			0.822519	0.19246
	0.822742	0.042633			0.822742	0.056549			0.822742	0.183904
	0.822964	0.041732			0.822964	0.058598			0.822964	0.17625
	0.823187	0.040135			0.823187	0.057			0.823187	0.174044
	0.823409	0.039023			0.823409	0.053235			0.823409	0.178039
	0.823631	0.040229			0.823631	0.050209			0.823631	0.171131
	0.823854	0.044257			0.823854	0.054825			0.823854	0.170342
	0.824076	0.041014			0.824076	0.055365			0.824076	0.172652
	0.824298	0.047371			0.824298	0.052637			0.824298	0.158444
	0.824521	0.039619			0.824521	0.060114			0.824521	0.173218
	0.824744	0.043533			0.824744	0.055843			0.824744	0.173164
	0.824966	0.042079			0.824966	0.062234			0.824966	0.1614
	0.825189	0.041996			0.825189	0.062072			0.825189	0.160077
	0.825411	0.039347			0.825411	0.054321			0.825411	0.176296
	0.825634	0.046148			0.825634	0.067602			0.825634	0.185391
	0.825857	0.043777			0.825857	0.061495			0.825857	0.173072
	0.826081	0.043017			0.826081	0.057579			0.826081	0.169379
	0.826303	0.046297			0.826303	0.061738			0.826303	0.170455
	0.826526	0.046009			0.826526	0.065479			0.826526	0.170482
	0.826749	0.038371			0.826749	0.060648			0.826749	0.176061
	0.826973	0.043286			0.826973	0.063399			0.826973	0.193499
	0.827196	0.038308			0.827196	0.061938			0.827196	0.166683
	0.82742	0.03903			0.82742	0.063702			0.82742	0.163855
	0.827643	0.043164			0.827643	0.075551			0.827643	0.169708
	0.827867	0.044003			0.827867	0.073125			0.827867	0.169873
	0.82809	0.042691			0.82809	0.072346			0.82809	0.189864
	0.828313	0.042941			0.828313	0.084661			0.828313	0.177758
	0.828537	0.041579			0.828537	0.094849			0.828537	0.169355
	0.828761	0.042427			0.828761	0.110355			0.828761	0.178898
	0.828985	0.043882			0.828985	0.140439			0.828985	0.168328
	0.829208	0.044013			0.829208	0.181044			0.829208	0.17526
	0.829433	0.041822			0.829433	0.21855			0.829433	0.161863
	0.829656	0.044401			0.829656	0.221663			0.829656	0.1816
	0.82988	0.040012			0.82988	0.207878			0.82988	0.162137
	0.830104	0.04104			0.830104	0.173644			0.830104	0.174136
	0.830328	0.040247			0.830328	0.130593			0.830328	0.167439
	0.830552	0.045333			0.830552	0.108548			0.830552	0.177478
	0.830777	0.042379			0.830777	0.096773			0.830777	0.155863
	0.831001	0.046451			0.831001	0.08757			0.831001	0.16686
	0.831226	0.046603			0.831226	0.084272			0.831226	0.158158
	0.83145	0.046804			0.83145	0.076905			0.83145	0.152475
	0.831675	0.044748			0.831675	0.073927			0.831675	0.176396
	0.831899	0.044591			0.831899	0.070715			0.831899	0.173313
	0.832124	0.040905			0.832124	0.069796			0.832124	0.156183
	0.832349	0.040021			0.832349	0.065065			0.832349	0.153825
	0.832573	0.044587			0.832573	0.065754			0.832573	0.162414
	0.832798	0.039833			0.832798	0.067061			0.832798	0.155729
	0.833023	0.038896			0.833023	0.063961			0.833023	0.166482
	0.833247	0.041595			0.833247	0.066117			0.833247	0.153679
	0.833473	0.045407			0.833473	0.071043			0.833473	0.16196
	0.833697	0.045952			0.833697	0.072053			0.833697	0.152509
	0.833923	0.047132			0.833923	0.073377			0.833923	0.168407
	0.834148	0.045725			0.834148	0.089571			0.834148	0.151129
	0.834373	0.046989			0.834373	0.093529			0.834373	0.15533
	0.834599	0.042436			0.834599	0.107841			0.834599	0.134167
	0.834824	0.04428			0.834824	0.113967			0.834824	0.151488
	0.835049	0.042486			0.835049	0.106976			0.835049	0.162009
	0.835274	0.042389			0.835274	0.108187			0.835274	0.158551
	0.8355	0.049128			0.8355	0.107838			0.8355	0.156817
	0.835726	0.046286			0.835726	0.091931			0.835726	0.147027
	0.835951	0.045667			0.835951	0.077057			0.835951	0.153069
	0.836177	0.048542			0.836177	0.076154			0.836177	0.14874
	0.836403	0.04788			0.836403	0.070172			0.836403	0.154215
	0.836629	0.044236			0.836629	0.06893			0.836629	0.142814
	0.836854	0.04685			0.836854	0.062281			0.836854	0.1547
	0.837081	0.0481			0.837081	0.059443			0.837081	0.13605
	0.837307	0.050657			0.837307	0.061707			0.837307	0.138962
	0.837532	0.048373			0.837532	0.057129			0.837532	0.148895
	0.837759	0.053384			0.837759	0.060857			0.837759	0.157472
	0.837985	0.064838			0.837985	0.064977			0.837985	0.143974
	0.838211	0.071829			0.838211	0.065273			0.838211	0.143886
	0.838438	0.085571			0.838438	0.058516			0.838438	0.160601
	0.838664	0.095669			0.838664	0.060486			0.838664	0.158715
	0.83889	0.102426			0.83889	0.065352			0.83889	0.144255
	0.839116	0.085972			0.839116	0.058007			0.839116	0.148773
	0.839344	0.078054			0.839344	0.056633			0.839344	0.16022
	0.83957	0.074864			0.83957	0.054871			0.83957	0.146217
	0.839797	0.069887			0.839797	0.064717			0.839797	0.142875
	0.840024	0.061431			0.840024	0.058665			0.840024	0.145346
	0.84025	0.05655			0.84025	0.059558			0.84025	0.157576
	0.840477	0.053043			0.840477	0.066654			0.840477	0.149852
	0.840704	0.053385			0.840704	0.065391			0.840704	0.151049
	0.840931	0.04473			0.840931	0.067617			0.840931	0.150053
	0.841159	0.046925			0.841159	0.066871			0.841159	0.159965
	0.841385	0.045487			0.841385	0.072447			0.841385	0.15197
	0.841613	0.042889			0.841613	0.076999			0.841613	0.153027
	0.841839	0.043332			0.841839	0.093136			0.841839	0.151979
	0.842067	0.042972			0.842067	0.090785			0.842067	0.153654
	0.842294	0.043096			0.842294	0.105857			0.842294	0.149185
	0.842522	0.042696			0.842522	0.117934			0.842522	0.144197
	0.842749	0.045556			0.842749	0.105568			0.842749	0.148755
	0.842977	0.044842			0.842977	0.106743			0.842977	0.160522
	0.843204	0.041385			0.843204	0.097277			0.843204	0.160327
	0.843432	0.045016			0.843432	0.091851			0.843432	0.154322
	0.843659	0.046879			0.843659	0.080922			0.843659	0.150918
	0.843887	0.045059			0.843887	0.075422			0.843887	0.1682
	0.844115	0.041136			0.844115	0.069558			0.844115	0.152088
	0.844343	0.044347			0.844343	0.062546			0.844343	0.148591
	0.844571	0.046397			0.844571	0.05968			0.844571	0.160812
	0.844799	0.044011			0.844799	0.063463			0.844799	0.145803
	0.845028	0.042223			0.845028	0.056797			0.845028	0.148063
	0.845256	0.040032			0.845256	0.062229			0.845256	0.156305
	0.845484	0.040898			0.845484	0.054118			0.845484	0.152292
	0.845712	0.038641			0.845712	0.059539			0.845712	0.145702
	0.84594	0.042696			0.84594	0.062452			0.84594	0.16044
	0.846169	0.042135			0.846169	0.057921			0.846169	0.141455
	0.846397	0.043106			0.846397	0.057413			0.846397	0.168203
	0.846626	0.039986			0.846626	0.064115			0.846626	0.149063
	0.846854	0.043867			0.846854	0.055197			0.846854	0.164797
	0.847083	0.046721			0.847083	0.056384			0.847083	0.146616
	0.847311	0.045108			0.847311	0.058776			0.847311	0.154962
	0.847541	0.042889			0.847541	0.058448			0.847541	0.148179
	0.84777	0.043102			0.84777	0.056645			0.84777	0.164556
	0.847998	0.040048			0.847998	0.056523			0.847998	0.165169
	0.848227	0.037927			0.848227	0.058802			0.848227	0.1526
	0.848457	0.042427			0.848457	0.05783			0.848457	0.149352
	0.848686	0.043957			0.848686	0.058704			0.848686	0.154233
	0.848914	0.04393			0.848914	0.054438			0.848914	0.135973
	0.849143	0.046875			0.849143	0.053208			0.849143	0.142155
	0.849373	0.043379			0.849373	0.052133			0.849373	0.144654
	0.849603	0.040019			0.849603	0.060939			0.849603	0.155263
	0.849831	0.045472			0.849831	0.051257			0.849831	0.163563
	0.850061	0.042036			0.850061	0.050923			0.850061	0.156433
	0.85029	0.040954			0.85029	0.058439			0.85029	0.151997
	0.85052	0.040862			0.85052	0.053071			0.85052	0.156796
	0.85075	0.042094			0.85075	0.05741			0.85075	0.150007
	0.85098	0.04312			0.85098	0.053299			0.85098	0.149319
	0.851209	0.042568			0.851209	0.053646			0.851209	0.153213
	0.851439	0.044212			0.851439	0.05303			0.851439	0.167847
	0.851669	0.04321			0.851669	0.049251			0.851669	0.14884
	0.851898	0.047047			0.851898	0.05222			0.851898	0.138621
	0.852128	0.042024			0.852128	0.056608			0.852128	0.150379
	0.852358	0.042115			0.852358	0.058025			0.852358	0.148347
	0.85259	0.045232			0.85259	0.053113			0.85259	0.146308
	0.852819	0.049399			0.852819	0.057923			0.852819	0.156052
	0.853049	0.048161			0.853049	0.056178			0.853049	0.158758
	0.85328	0.05891			0.85328	0.05533			0.85328	0.148514
	0.85351	0.058894			0.85351	0.061456			0.85351	0.152704
	0.853741	0.067004			0.853741	0.061597			0.853741	0.164989
	0.853971	0.077146			0.853971	0.057301			0.853971	0.156488
	0.854202	0.07403			0.854202	0.058691			0.854202	0.146369
	0.854432	0.068045			0.854432	0.051298			0.854432	0.156113
	0.854663	0.068836			0.854663	0.052753			0.854663	0.161333
	0.854894	0.076661			0.854894	0.054817			0.854894	0.157487
	0.855125	0.091995			0.855125	0.053316			0.855125	0.14735
	0.855356	0.11112			0.855356	0.057109			0.855356	0.160659
	0.855586	0.13138			0.855586	0.052546			0.855586	0.146668
	0.855818	0.11923			0.855818	0.053249			0.855818	0.141248
	0.856049	0.088933			0.856049	0.054412			0.856049	0.144758
	0.85628	0.068155			0.85628	0.057533			0.85628	0.163325
	0.856511	0.06516			0.856511	0.054988			0.856511	0.14743
	0.856742	0.053234			0.856742	0.053436			0.856742	0.179029
	0.856974	0.05262			0.856974	0.052791			0.856974	0.157707
[truncated: 5,518 more rows]

## Sheet: Fig. 1h
	Lattice thermal conductivity of Sr(Cu,Ag,Zn)Sb
	SrCuSb				SrAgSb				Sr2ZnSb2
	T (K)	κlat (W m-1 K-1)			T (K)	κlat (W m-1 K-1)			T (K)	κlat (W m-1 K-1)
	13.3756	3.17301			9.76758	1.08095			12.0209	0.892716
	16.5029	3.58198			13.0679	1.46549			15.3269	0.918162
	20.2208	4.19102			17.166	1.95127			19.3619	0.953917
	24.3414	4.8571			21.6473	2.43282			23.8	0.973403
	28.7603	5.47862			26.3458	2.80972			28.4795	0.979698
	33.3663	5.99158			31.1522	3.06675			33.2937	0.975255
	38.1021	6.36548			36.0085	3.2224			38.1934	0.963585
	42.9281	6.61604			40.8819	3.28837			43.1514	0.947497
	47.8042	6.761			45.7622	3.30809			48.1322	0.928155
	52.7121	6.82711			50.6465	3.28777			53.1204	0.91127
	57.6337	6.74154			55.5301	3.24344			58.1029	0.893973
	62.5591	6.70541			60.4115	3.18976			63.0752	0.87542
	67.489	6.63885			65.2963	3.12264			68.0377	0.856964
	72.4089	6.57119			70.1807	3.0549			72.9822	0.84157
	77.3319	6.47994			75.0677	2.99103			77.9218	0.827235
	82.2621	6.3443			79.9698	2.91568			82.8664	0.808163
	87.1849	6.22701			84.8697	2.83846			87.8012	0.793328
	92.1083	6.10534			89.7852	2.77124			92.7383	0.779184
	97.0481	5.98638			94.7187	2.70298			97.6879	0.770614
	101.985	5.87359			99.6582	2.63694			102.637	0.755297
	106.912	5.77679			104.592	2.57985			107.574	0.746686
	110.843	5.68092			109.532	2.48299			112.506	0.735607
	116.754	5.54047			114.494	2.4718			117.45	0.732572
	121.733	5.43586			119.462	2.40422			122.415	0.73121
	126.694	5.34752			124.437	2.36696			127.381	0.720834
	131.665	5.24343			129.426	2.32154			132.347	0.710653
	136.633	5.12026			134.42	2.26119			137.311	0.701324
	141.605	5.04988			139.407	2.22532			142.279	0.696615
	146.581	4.97668			144.387	2.17514			147.235	0.688153
	151.559	4.85988			149.368	2.13838			152.187	0.683328
	156.539	4.78508			154.357	2.08929			157.143	0.680686
	161.518	4.68713			159.346	2.05398			162.097	0.67168
	166.507	4.61532			164.34	2.00537			167.061	0.66407
	171.5	4.53177			169.356	1.97829			172.031	0.656741
	176.493	4.44131			174.382	1.94667			177.006	0.655482
	181.484	4.4061			179.425	1.91164			181.983	0.653703
	185.496	4.31322			184.49	1.88735			186.959	0.649629
	191.425	4.25113			189.593	1.84302			191.931	0.64192
	196.428	4.2015			194.982	1.82388			196.912	0.639793
	201.404	4.15072			199.981	1.76495			201.903	0.637323
	206.408	4.10079			205.091	1.76953			206.89	0.633327
	211.405	4.03025			210.212	1.73023			211.919	0.62988
	216.411	3.94913			215.307	1.7002			216.932	0.629097
	221.409	3.94561			220.373	1.69257			221.387	0.627059
	226.402	3.91056			225.409	1.67846			226.901	0.626952
	231.399	3.91709			230.429	1.67171			231.91	0.62952
	236.407	3.81154			235.438	1.64855			236.905	0.624878
	241.426	3.8157			240.439	1.65023			241.909	0.621071
	246.428	3.78567			245.442	1.6115			246.911	0.621864
	251.412	3.71016			250.443	1.6182			251.9	0.621915
	256.386	3.70098			255.435	1.59641			256.875	0.624913
	261.354	3.66569			260.426	1.56871			261.84	0.62859
	266.324	3.64543			265.416	1.55606			266.805	0.627109
	271.293	3.60955			270.407	1.55368			271.766	0.629597
	276.272	3.57139			275.402	1.54819			276.728	0.627836
	281.252	3.59009			280.405	1.53572			281.698	0.632984
		--
		--
		--
		--

## Sheet: Fig. 2a
	Overall isotropic atomic displacements, Bov and fitted data of the SrCuSb
	T (K)	Bov (Å2)		T (K)	Fitted Bov (Å2)
	10	0.00995(8)		10	0.003125
	50	0.02018(5)		10.2903	0.003134
	100	0.07197(5)		10.5806	0.003144
	150	0.17152(6)		10.8709	0.003154
	200	0.24672(8)		11.1612	0.003164
	250	0.33581(7)		11.4515	0.003174
	300	0.43065(9)		11.7417	0.003184
				12.032	0.003195
				12.3223	0.003207
				12.6126	0.003218
				12.9029	0.00323
				13.1932	0.003243
				13.4835	0.003255
				13.7738	0.003269
				14.0641	0.003282
				14.3544	0.003297
				14.6446	0.003311
				14.9349	0.003327
				15.2252	0.003343
				15.5155	0.003359
				15.8058	0.003376
				16.0961	0.003394
				16.3864	0.003413
				16.6767	0.003433
				16.967	0.003453
				17.2573	0.003474
				17.5475	0.003496
				17.8378	0.00352
				18.1281	0.003544
				18.4184	0.003569
				18.7087	0.003596
				18.999	0.003624
				19.2893	0.003653
				19.5796	0.003683
				19.8699	0.003715
				20.1602	0.003748
				20.4505	0.003783
				20.7407	0.003819
				21.031	0.003857
				21.3213	0.003896
				21.6116	0.003937
				21.9019	0.00398
				22.1922	0.004025
				22.4825	0.004071
				22.7728	0.00412
				23.0631	0.00417
				23.3534	0.004222
				23.6436	0.004276
				23.9339	0.004332
				24.2242	0.004391
				24.5145	0.004451
				24.8048	0.004514
				25.0951	0.004579
				25.3854	0.004646
				25.6757	0.004715
				25.966	0.004787
				26.2563	0.004861
				26.5465	0.004937
				26.8368	0.005016
				27.1271	0.005097
				27.4174	0.005181
				27.7077	0.005267
				27.998	0.005355
				28.2883	0.005446
				28.5786	0.00554
				28.8689	0.005636
				29.1592	0.005734
				29.4494	0.005835
				29.7397	0.005939
				30.03	0.006045
				30.3203	0.006154
				30.6106	0.006266
				30.9009	0.00638
				31.1912	0.006496
				31.4815	0.006616
				31.7718	0.006738
				32.0621	0.006862
				32.3524	0.00699
				32.6426	0.007119
				32.9329	0.007252
				33.2232	0.007387
				33.5135	0.007525
				33.8038	0.007665
				34.0941	0.007808
				34.3844	0.007954
				34.6747	0.008102
				34.965	0.008253
				35.2553	0.008407
				35.5455	0.008563
				35.8358	0.008722
				36.1261	0.008883
				36.4164	0.009047
				36.7067	0.009214
				36.997	0.009383
				37.2873	0.009554
				37.5776	0.009729
				37.8679	0.009905
				38.1582	0.010085
				38.4484	0.010266
				38.7387	0.010451
				39.029	0.010638
				39.3193	0.010827
				39.6096	0.011019
				39.8999	0.011213
				40.1902	0.011409
				40.4805	0.011608
				40.7708	0.01181
				41.0611	0.012014
				41.3514	0.01222
				41.6416	0.012429
				41.9319	0.01264
				42.2222	0.012853
				42.5125	0.013069
				42.8028	0.013287
				43.0931	0.013507
				43.3834	0.013729
				43.6737	0.013954
				43.964	0.014181
				44.2543	0.01441
				44.5445	0.014642
				44.8348	0.014876
				45.1251	0.015111
				45.4154	0.015349
				45.7057	0.01559
				45.996	0.015832
				46.2863	0.016076
				46.5766	0.016323
				46.8669	0.016572
				47.1572	0.016822
				47.4474	0.017075
				47.7377	0.01733
				48.028	0.017587
				48.3183	0.017845
				48.6086	0.018106
				48.8989	0.018369
				49.1892	0.018634
				49.4795	0.018901
				49.7698	0.019169
				50	0.019384
				50.0601	0.01944
				50.3503	0.019712
				50.6406	0.019986
				50.9309	0.020263
				51.2212	0.020541
				51.5115	0.02082
				51.8018	0.021102
				52.0921	0.021386
				52.3824	0.021671
				52.6727	0.021958
				52.963	0.022247
				53.2533	0.022537
				53.5435	0.022829
				53.8338	0.023123
				54.1241	0.023419
				54.4144	0.023716
				54.7047	0.024015
				54.995	0.024316
				55.2853	0.024618
				55.5756	0.024922
				55.8659	0.025228
				56.1562	0.025535
				56.4464	0.025843
				56.7367	0.026154
				57.027	0.026465
				57.3173	0.026779
				57.6076	0.027094
				57.8979	0.02741
				58.1882	0.027728
				58.4785	0.028047
				58.7688	0.028368
				59.0591	0.02869
				59.3493	0.029014
				59.6396	0.029339
				59.9299	0.029666
				60.2202	0.029994
				60.5105	0.030323
				60.8008	0.030654
				61.0911	0.030986
				61.3814	0.03132
				61.6717	0.031655
				61.962	0.031991
				62.2523	0.032328
				62.5425	0.032667
				62.8328	0.033007
				63.1231	0.033349
				63.4134	0.033691
				63.7037	0.034035
				63.994	0.034381
				64.2843	0.034727
				64.5746	0.035075
				64.8649	0.035424
				65.1552	0.035774
				65.4454	0.036125
				65.7357	0.036478
				66.026	0.036831
				66.3163	0.037186
				66.6066	0.037542
				66.8969	0.037899
				67.1872	0.038258
				67.4775	0.038617
				67.7678	0.038978
				68.0581	0.039339
				68.3483	0.039702
				68.6386	0.040066
				68.9289	0.040431
				69.2192	0.040797
				69.5095	0.041164
				69.7998	0.041532
				70.0901	0.041901
				70.3804	0.042271
				70.6707	0.042642
				70.961	0.043014
				71.2513	0.043388
				71.5415	0.043762
				71.8318	0.044137
				72.1221	0.044513
				72.4124	0.04489
				72.7027	0.045269
				72.993	0.045648
				73.2833	0.046028
				73.5736	0.046409
				73.8639	0.04679
				74.1542	0.047173
				74.4444	0.047557
				74.7347	0.047942
				75.025	0.048327
				75.3153	0.048714
				75.6056	0.049101
				75.8959	0.049489
				76.1862	0.049878
				76.4765	0.050268
				76.7668	0.050659
				77.0571	0.05105
				77.3473	0.051443
				77.6376	0.051836
				77.9279	0.05223
				78.2182	0.052625
				78.5085	0.053021
				78.7988	0.053417
				79.0891	0.053815
				79.3794	0.054213
				79.6697	0.054612
				79.96	0.055011
				80.2502	0.055412
				80.5405	0.055813
				80.8308	0.056215
				81.1211	0.056618
				81.4114	0.057021
				81.7017	0.057426
				81.992	0.057831
				82.2823	0.058236
				82.5726	0.058643
				82.8629	0.05905
				83.1532	0.059458
				83.4434	0.059866
				83.7337	0.060275
				84.024	0.060685
				84.3143	0.061096
				84.6046	0.061507
				84.8949	0.061919
				85.1852	0.062332
				85.4755	0.062745
				85.7658	0.063159
				86.0561	0.063574
				86.3463	0.063989
				86.6366	0.064405
				86.9269	0.064822
				87.2172	0.065239
				87.5075	0.065657
				87.7978	0.066075
				88.0881	0.066494
				88.3784	0.066914
				88.6687	0.067334
				88.959	0.067755
				89.2492	0.068177
				89.5395	0.068599
				89.8298	0.069021
				90.1201	0.069445
				90.4104	0.069869
				90.7007	0.070293
				90.991	0.070718
				91.2813	0.071144
				91.5716	0.07157
				91.8619	0.071997
				92.1522	0.072424
				92.4424	0.072852
				92.7327	0.07328
				93.023	0.073709
				93.3133	0.074138
				93.6036	0.074568
				93.8939	0.074999
				94.1842	0.07543
				94.4745	0.075861
				94.7648	0.076293
				95.0551	0.076726
				95.3453	0.077159
				95.6356	0.077593
				95.9259	0.078027
				96.2162	0.078461
				96.5065	0.078897
				96.7968	0.079332
				97.0871	0.079768
				97.3774	0.080205
				97.6677	0.080642
				97.958	0.081079
				98.2482	0.081517
				98.5385	0.081956
				98.8288	0.082395
				99.1191	0.082834
				99.4094	0.083274
				99.6997	0.083714
				99.99	0.084155
				100	0.08417
				100.28	0.084596
				100.571	0.085038
				100.861	0.08548
				101.151	0.085923
				101.441	0.086365
				101.732	0.086809
				102.022	0.087253
				102.312	0.087697
				102.603	0.088142
				102.893	0.088587
				103.183	0.089032
				103.473	0.089478
				103.764	0.089925
				104.054	0.090371
				104.344	0.090819
				104.635	0.091266
				104.925	0.091714
				105.215	0.092162
				105.506	0.092611
				105.796	0.09306
				106.086	0.09351
				106.376	0.09396
				106.667	0.09441
				106.957	0.094861
				107.247	0.095312
				107.538	0.095763
				107.828	0.096215
				108.118	0.096667
				108.408	0.09712
				108.699	0.097573
				108.989	0.098026
				109.279	0.09848
				109.57	0.098934
				109.86	0.099388
				110.15	0.099843
				110.44	0.100298
				110.731	0.100753
				111.021	0.101209
				111.311	0.101665
				111.602	0.102122
				111.892	0.102579
				112.182	0.103036
				112.472	0.103493
				112.763	0.103951
				113.053	0.104409
				113.343	0.104867
				113.634	0.105326
				113.924	0.105785
				114.214	0.106245
				114.505	0.106704
				114.795	0.107165
				115.085	0.107625
				115.375	0.108086
				115.666	0.108547
				115.956	0.109008
				116.246	0.109469
				116.537	0.109931
				116.827	0.110394
				117.117	0.110856
				117.407	0.111319
				117.698	0.111782
				117.988	0.112245
				118.278	0.112709
				118.569	0.113173
				118.859	0.113637
				119.149	0.114102
				119.439	0.114567
				119.73	0.115032
				120.02	0.115497
				120.31	0.115963
				120.601	0.116429
				120.891	0.116895
				121.181	0.117362
				121.471	0.117828
				121.762	0.118296
				122.052	0.118763
				122.342	0.11923
				122.633	0.119698
				122.923	0.120166
				123.213	0.120635
				123.504	0.121103
				123.794	0.121572
				124.084	0.122042
				124.374	0.122511
				124.665	0.122981
				124.955	0.123451
				125.245	0.123921
				125.536	0.124391
				125.826	0.124862
				126.116	0.125333
				126.406	0.125804
				126.697	0.126275
				126.987	0.126747
				127.277	0.127219
				127.568	0.127691
				127.858	0.128163
				128.148	0.128636
				128.438	0.129109
				128.729	0.129582
				129.019	0.130055
				129.309	0.130529
				129.6	0.131002
				129.89	0.131476
				130.18	0.131951
				130.47	0.132425
				130.761	0.1329
				131.051	0.133375
				131.341	0.13385
				131.632	0.134325
				131.922	0.134801
				132.212	0.135276
				132.503	0.135752
				132.793	0.136229
				133.083	0.136705
				133.373	0.137182
				133.664	0.137658
				133.954	0.138135
				134.244	0.138613
				134.535	0.13909
				134.825	0.139568
				135.115	0.140046
				135.405	0.140524
				135.696	0.141002
				135.986	0.14148
				136.276	0.141959
				136.567	0.142438
				136.857	0.142917
				137.147	0.143396
				137.437	0.143876
				137.728	0.144355
				138.018	0.144835
				138.308	0.145315
				138.599	0.145795
				138.889	0.146276
				139.179	0.146756
				139.469	0.147237
				139.76	0.147718
				140.05	0.148199
				140.34	0.148681
				140.631	0.149162
				140.921	0.149644
				141.211	0.150126
				141.502	0.150608
				141.792	0.15109
				142.082	0.151572
				142.372	0.152055
				142.663	0.152538
				142.953	0.153021
				143.243	0.153504
				143.534	0.153987
				143.824	0.154471
				144.114	0.154954
				144.404	0.155438
				144.695	0.155922
				144.985	0.156406
				145.275	0.156891
				145.566	0.157375
				145.856	0.15786
				146.146	0.158344
				146.436	0.158829
				146.727	0.159315
				147.017	0.1598
				147.307	0.160285
				147.598	0.160771
				147.888	0.161257
				148.178	0.161743
				148.468	0.162229
				148.759	0.162715
				149.049	0.163201
				149.339	0.163688
				149.63	0.164175
				149.92	0.164662
				150	0.164796
				150.21	0.165149
				150.501	0.165636
				150.791	0.166123
				151.081	0.166611
				151.371	0.167098
				151.662	0.167586
				151.952	0.168074
				152.242	0.168562
				152.533	0.16905
				152.823	0.169539
				153.113	0.170027
				153.403	0.170516
				153.694	0.171004
				153.984	0.171493
				154.274	0.171982
				154.565	0.172472
				154.855	0.172961
				155.145	0.173451
				155.435	0.17394
				155.726	0.17443
				156.016	0.17492
				156.306	0.17541
				156.597	0.1759
				156.887	0.17639
				157.177	0.176881
				157.467	0.177371
				157.758	0.177862
				158.048	0.178353
				158.338	0.178844
				158.629	0.179335
				158.919	0.179826
				159.209	0.180318
				159.499	0.180809
				159.79	0.181301
				160.08	0.181793
				160.37	0.182284
				160.661	0.182776
				160.951	0.183269
				161.241	0.183761
				161.532	0.184253
				161.822	0.184746
				162.112	0.185238
				162.402	0.185731
				162.693	0.186224
				162.983	0.186717
				163.273	0.18721
				163.564	0.187703
				163.854	0.188197
				164.144	0.18869
				164.434	0.189184
				164.725	0.189677
				165.015	0.190171
				165.305	0.190665
				165.596	0.191159
				165.886	0.191653
				166.176	0.192148
				166.466	0.192642
				166.757	0.193137
				167.047	0.193631
				167.337	0.194126
				167.628	0.194621
				167.918	0.195116
				168.208	0.195611
				168.498	0.196106
				168.789	0.196601
				169.079	0.197097
				169.369	0.197592
				169.66	0.198088
				169.95	0.198584
				170.24	0.19908
				170.531	0.199575
				170.821	0.200072
				171.111	0.200568
				171.401	0.201064
				171.692	0.20156
				171.982	0.202057
				172.272	0.202553
				172.563	0.20305
				172.853	0.203547
				173.143	0.204044
				173.433	0.204541
				173.724	0.205038
				174.014	0.205535
				174.304	0.206032
				174.595	0.20653
				174.885	0.207027
				175.175	0.207525
				175.465	0.208022
				175.756	0.20852
				176.046	0.209018
				176.336	0.209516
				176.627	0.210014
				176.917	0.210512
				177.207	0.211011
				177.497	0.211509
				177.788	0.212007
				178.078	0.212506
				178.368	0.213005
				178.659	0.213503
				178.949	0.214002
				179.239	0.214501
				179.53	0.215
				179.82	0.215499
				180.11	0.215998
				180.4	0.216498
				180.691	0.216997
				180.981	0.217497
				181.271	0.217996
				181.562	0.218496
				181.852	0.218996
				182.142	0.219495
				182.432	0.219995
				182.723	0.220495
				183.013	0.220995
				183.303	0.221496
				183.594	0.221996
				183.884	0.222496
				184.174	0.222997
				184.464	0.223497
				184.755	0.223998
				185.045	0.224498
				185.335	0.224999
				185.626	0.2255
				185.916	0.226001
				186.206	0.226502
				186.496	0.227003
				186.787	0.227504
				187.077	0.228006
				187.367	0.228507
				187.658	0.229008
				187.948	0.22951
				188.238	0.230012
				188.529	0.230513
				188.819	0.231015
				189.109	0.231517
				189.399	0.232019
				189.69	0.232521
				189.98	0.233023
				190.27	0.233525
				190.561	0.234027
				190.851	0.23453
				191.141	0.235032
				191.431	0.235534
				191.722	0.236037
				192.012	0.23654
				192.302	0.237042
				192.593	0.237545
				192.883	0.238048
				193.173	0.238551
				193.463	0.239054
				193.754	0.239557
				194.044	0.24006
				194.334	0.240563
				194.625	0.241066
				194.915	0.24157
				195.205	0.242073
				195.495	0.242577
				195.786	0.24308
				196.076	0.243584
				196.366	0.244088
				196.657	0.244591
				196.947	0.245095
				197.237	0.245599
				197.528	0.246103
				197.818	0.246607
				198.108	0.247111
				198.398	0.247616
				198.689	0.24812
				198.979	0.248624
				199.269	0.249129
				199.56	0.249633
				199.85	0.250138
				200	0.250399
				200.14	0.250642
				200.43	0.251147
				200.721	0.251652
				201.011	0.252157
				201.301	0.252662
				201.592	0.253166
				201.882	0.253672
				202.172	0.254177
				202.462	0.254682
				202.753	0.255187
				203.043	0.255692
				203.333	0.256198
				203.624	0.256703
				203.914	0.257208
				204.204	0.257714
				204.494	0.25822
				204.785	0.258725
				205.075	0.259231
				205.365	0.259737
				205.656	0.260243
				205.946	0.260749
				206.236	0.261255
				206.527	0.261761
				206.817	0.262267
				207.107	0.262773
				207.397	0.263279
				207.688	0.263785
				207.978	0.264292
				208.268	0.264798
				208.559	0.265305
				208.849	0.265811
				209.139	0.266318
				209.429	0.266824
				209.72	0.267331
				210.01	0.267838
				210.3	0.268345
				210.591	0.268851
				210.881	0.269358
				211.171	0.269865
				211.461	0.270372
				211.752	0.27088
				212.042	0.271387
				212.332	0.271894
				212.623	0.272401
				212.913	0.272909
				213.203	0.273416
				213.493	0.273923
				213.784	0.274431
				214.074	0.274938
				214.364	0.275446
				214.655	0.275954
				214.945	0.276461
				215.235	0.276969
				215.526	0.277477
				215.816	0.277985
				216.106	0.278493
				216.396	0.279001
				216.687	0.279509
				216.977	0.280017
				217.267	0.280525
				217.558	0.281033
				217.848	0.281542
				218.138	0.28205
				218.428	0.282558
				218.719	0.283067
				219.009	0.283575
				219.299	0.284084
				219.59	0.284592
				219.88	0.285101
				220.17	0.28561
				220.46	0.286118
				220.751	0.286627
				221.041	0.287136
				221.331	0.287645
				221.622	0.288154
				221.912	0.288663
				222.202	0.289172
				222.492	0.289681
				222.783	0.29019
				223.073	0.290699
				223.363	0.291208
				223.654	0.291718
				223.944	0.292227
				224.234	0.292736
				224.525	0.293246
				224.815	0.293755
				225.105	0.294265
				225.395	0.294774
				225.686	0.295284
				225.976	0.295794
				226.266	0.296303
				226.557	0.296813
				226.847	0.297323
				227.137	0.297833
				227.427	0.298343
				227.718	0.298853
				228.008	0.299363
				228.298	0.299873
				228.589	0.300383
				228.879	0.300893
				229.169	0.301403
				229.459	0.301913
				229.75	0.302424
				230.04	0.302934
				230.33	0.303444
				230.621	0.303955
				230.911	0.304465
				231.201	0.304976
				231.491	0.305486
				231.782	0.305997
				232.072	0.306507
				232.362	0.307018
				232.653	0.307529
				232.943	0.30804
				233.233	0.30855
				233.524	0.309061
				233.814	0.309572
				234.104	0.310083
				234.394	0.310594
				234.685	0.311105
				234.975	0.311616
				235.265	0.312127
				235.556	0.312638
				235.846	0.313149
				236.136	0.313661
				236.426	0.314172
				236.717	0.314683
				237.007	0.315195
				237.297	0.315706
				237.588	0.316217
				237.878	0.316729
				238.168	0.31724
				238.458	0.317752
				238.749	0.318264
				239.039	0.318775
				239.329	0.319287
				239.62	0.319799
				239.91	0.32031
				240.2	0.320822
				240.49	0.321334
				240.781	0.321846
				241.071	0.322358
				241.361	0.32287
				241.652	0.323382
				241.942	0.323894
				242.232	0.324406
				242.523	0.324918
				242.813	0.32543
				243.103	0.325942
				243.393	0.326455
				243.684	0.326967
				243.974	0.327479
				244.264	0.327991
				244.555	0.328504
				244.845	0.329016
				245.135	0.329529
				245.425	0.330041
				245.716	0.330554
				246.006	0.331066
				246.296	0.331579
				246.587	0.332092
				246.877	0.332604
				247.167	0.333117
				247.457	0.33363
				247.748	0.334142
				248.038	0.334655
				248.328	0.335168
				248.619	0.335681
				248.909	0.336194
				249.199	0.336707
				249.489	0.33722
				249.78	0.337733
				250	0.338122
				250.07	0.338246
				250.36	0.338759
				250.651	0.339272
				250.941	0.339785
				251.231	0.340299
				251.522	0.340812
				251.812	0.341325
				252.102	0.341838
				252.392	0.342352
				252.683	0.342865
				252.973	0.343379
				253.263	0.343892
				253.554	0.344406
				253.844	0.344919
				254.134	0.345433
				254.424	0.345946
				254.715	0.34646
				255.005	0.346974
				255.295	0.347487
				255.586	0.348001
				255.876	0.348515
				256.166	0.349028
				256.456	0.349542
				256.747	0.350056
				257.037	0.35057
				257.327	0.351084
				257.618	0.351598
				257.908	0.352112
				258.198	0.352626
				258.488	0.35314
				258.779	0.353654
				259.069	0.354168
				259.359	0.354682
				259.65	0.355196
				259.94	0.355711
				260.23	0.356225
				260.521	0.356739
				260.811	0.357253
				261.101	0.357768
				261.391	0.358282
				261.682	0.358797
				261.972	0.359311
				262.262	0.359825
				262.553	0.36034
				262.843	0.360854
				263.133	0.361369
				263.423	0.361884
				263.714	0.362398
				264.004	0.362913
				264.294	0.363428
				264.585	0.363942
				264.875	0.364457
				265.165	0.364972
				265.455	0.365487
				265.746	0.366001
				266.036	0.366516
				266.326	0.367031
				266.617	0.367546
				266.907	0.368061
				267.197	0.368576
				267.487	0.369091
				267.778	0.369606
				268.068	0.370121
				268.358	0.370636
				268.649	0.371151
				268.939	0.371666
				269.229	0.372181
				269.52	0.372697
				269.81	0.373212
				270.1	0.373727
				270.39	0.374242
				270.681	0.374758
				270.971	0.375273
				271.261	0.375788
				271.552	0.376304
				271.842	0.376819
				272.132	0.377335
				272.422	0.37785
				272.713	0.378366
				273.003	0.378881
				273.293	0.379397
				273.584	0.379912
				273.874	0.380428
				274.164	0.380944
				274.454	0.381459
				274.745	0.381975
				275.035	0.382491
				275.325	0.383006
				275.616	0.383522
				275.906	0.384038
				276.196	0.384554
				276.486	0.38507
				276.777	0.385586
				277.067	0.386101
				277.357	0.386617
				277.648	0.387133
				277.938	0.387649
				278.228	0.388165
				278.519	0.388681
				278.809	0.389197
				279.099	0.389713
				279.389	0.39023
				279.68	0.390746
				279.97	0.391262
				280.26	0.391778
				280.551	0.392294
				280.841	0.392811
				281.131	0.393327
				281.421	0.393843
				281.712	0.394359
				282.002	0.394876
				282.292	0.395392
				282.583	0.395909
				282.873	0.396425
				283.163	0.396941
				283.453	0.397458
				283.744	0.397974
				284.034	0.398491
				284.324	0.399007
				284.615	0.399524
				284.905	0.40004
				285.195	0.400557
				285.485	0.401074
				285.776	0.40159
				286.066	0.402107
				286.356	0.402624
				286.647	0.403141
				286.937	0.403657
				287.227	0.404174
				287.518	0.404691
				287.808	0.405208
				288.098	0.405724
				288.388	0.406241
				288.679	0.406758
				288.969	0.407275
				289.259	0.407792
				289.55	0.408309
				289.84	0.408826
				290.13	0.409343
				290.42	0.40986
				290.711	0.410377
				291.001	0.410894
				291.291	0.411411
				291.582	0.411928
				291.872	0.412446
				292.162	0.412963
				292.452	0.41348
				292.743	0.413997
				293.033	0.414514
				293.323	0.415032
				293.614	0.415549
				293.904	0.416066
				294.194	0.416584
				294.484	0.417101
				294.775	0.417618
				295.065	0.418136
				295.355	0.418653
				295.646	0.41917
				295.936	0.419688
				296.226	0.420205
				296.517	0.420723
				296.807	0.42124
				297.097	0.421758
				297.387	0.422275
				297.678	0.422793
				297.968	0.423311
				298.258	0.423828
				300	0.426934

## Sheet: Fig. 2b
	Overall isotropic atomic displacements, Bov and fitted data of the SrAgSb
	T (K)	Bov (Å2)		T (K)	Fitted Bov (Å2)
	10	0.00359(1)		10	0.003591
	50	0.03415(5)		10.2903	0.003602
	100	0.04714(6)		10.5806	0.003613
	150	0.12707(7)		10.8709	0.003625
	200	0.20632(7)		11.1612	0.003637
	250	0.34496(9)		11.4515	0.003649
	300	0.44113(10)		11.7417	0.003662
				12.032	0.003676
				12.3223	0.003689
				12.6126	0.003703
				12.9029	0.003718
				13.1932	0.003733
				13.4835	0.003749
				13.7738	0.003765
				14.0641	0.003781
				14.3544	0.003799
				14.6446	0.003817
				14.9349	0.003835
				15.2252	0.003855
				15.5155	0.003875
				15.8058	0.003896
				16.0961	0.003917
				16.3864	0.00394
				16.6767	0.003964
				16.967	0.003988
				17.2573	0.004014
				17.5475	0.004041
				17.8378	0.004069
				18.1281	0.004098
				18.4184	0.004129
				18.7087	0.00416
				18.999	0.004193
				19.2893	0.004228
				19.5796	0.004264
				19.8699	0.004302
				20.1602	0.004341
				20.4505	0.004382
				20.7407	0.004424
				21.031	0.004468
				21.3213	0.004514
				21.6116	0.004562
				21.9019	0.004612
				22.1922	0.004663
				22.4825	0.004717
				22.7728	0.004772
				23.0631	0.00483
				23.3534	0.00489
				23.6436	0.004951
				23.9339	0.005015
				24.2242	0.005081
				24.5145	0.00515
				24.8048	0.00522
				25.0951	0.005293
				25.3854	0.005368
				25.6757	0.005446
				25.966	0.005526
				26.2563	0.005608
				26.5465	0.005693
				26.8368	0.00578
				27.1271	0.00587
				27.4174	0.005962
				27.7077	0.006056
				27.998	0.006153
				28.2883	0.006253
				28.5786	0.006355
				28.8689	0.00646
				29.1592	0.006567
				29.4494	0.006677
				29.7397	0.006789
				30.03	0.006904
				30.3203	0.007021
				30.6106	0.007142
				30.9009	0.007264
				31.1912	0.007389
				31.4815	0.007517
				31.7718	0.007648
				32.0621	0.007781
				32.3524	0.007916
				32.6426	0.008054
				32.9329	0.008195
				33.2232	0.008338
				33.5135	0.008484
				33.8038	0.008633
				34.0941	0.008784
				34.3844	0.008937
				34.6747	0.009093
				34.965	0.009252
				35.2553	0.009413
				35.5455	0.009576
				35.8358	0.009743
				36.1261	0.009911
				36.4164	0.010082
				36.7067	0.010256
				36.997	0.010432
				37.2873	0.01061
				37.5776	0.010791
				37.8679	0.010975
				38.1582	0.01116
				38.4484	0.011348
				38.7387	0.011539
				39.029	0.011732
				39.3193	0.011927
				39.6096	0.012124
				39.8999	0.012324
				40.1902	0.012526
				40.4805	0.012731
				40.7708	0.012938
				41.0611	0.013147
				41.3514	0.013358
				41.6416	0.013571
				41.9319	0.013787
				42.2222	0.014005
				42.5125	0.014225
				42.8028	0.014447
				43.0931	0.014671
				43.3834	0.014898
				43.6737	0.015126
				43.964	0.015357
				44.2543	0.015589
				44.5445	0.015824
				44.8348	0.016061
				45.1251	0.0163
				45.4154	0.016541
				45.7057	0.016784
				45.996	0.017028
				46.2863	0.017275
				46.5766	0.017524
				46.8669	0.017775
				47.1572	0.018027
				47.4474	0.018282
				47.7377	0.018538
				48.028	0.018796
				48.3183	0.019056
				48.6086	0.019318
				48.8989	0.019582
				49.1892	0.019847
				49.4795	0.020114
				49.7698	0.020384
				50	0.020598
				50.0601	0.020654
				50.3503	0.020927
				50.6406	0.021201
				50.9309	0.021477
				51.2212	0.021755
				51.5115	0.022034
				51.8018	0.022315
				52.0921	0.022597
				52.3824	0.022882
				52.6727	0.023168
				52.963	0.023455
				53.2533	0.023744
				53.5435	0.024035
				53.8338	0.024327
				54.1241	0.02462
				54.4144	0.024916
				54.7047	0.025212
				54.995	0.025511
				55.2853	0.02581
				55.5756	0.026111
				55.8659	0.026414
				56.1562	0.026718
				56.4464	0.027024
				56.7367	0.027331
				57.027	0.027639
				57.3173	0.027949
				57.6076	0.02826
				57.8979	0.028572
				58.1882	0.028886
				58.4785	0.029201
				58.7688	0.029518
				59.0591	0.029835
				59.3493	0.030154
				59.6396	0.030475
				59.9299	0.030796
				60.2202	0.031119
				60.5105	0.031443
				60.8008	0.031769
				61.0911	0.032096
				61.3814	0.032423
				61.6717	0.032752
				61.962	0.033083
				62.2523	0.033414
				62.5425	0.033747
				62.8328	0.034081
				63.1231	0.034416
				63.4134	0.034752
				63.7037	0.035089
				63.994	0.035427
				64.2843	0.035767
				64.5746	0.036107
				64.8649	0.036449
				65.1552	0.036792
				65.4454	0.037135
				65.7357	0.03748
				66.026	0.037826
				66.3163	0.038173
				66.6066	0.038521
				66.8969	0.03887
				67.1872	0.03922
				67.4775	0.039571
				67.7678	0.039923
				68.0581	0.040276
				68.3483	0.04063
				68.6386	0.040985
				68.9289	0.041341
				69.2192	0.041698
				69.5095	0.042055
				69.7998	0.042414
				70.0901	0.042774
				70.3804	0.043134
				70.6707	0.043496
				70.961	0.043858
				71.2513	0.044221
				71.5415	0.044585
				71.8318	0.04495
				72.1221	0.045316
				72.4124	0.045683
				72.7027	0.046051
				72.993	0.046419
				73.2833	0.046788
				73.5736	0.047158
				73.8639	0.047529
				74.1542	0.047901
				74.4444	0.048274
				74.7347	0.048647
				75.025	0.049021
				75.3153	0.049396
				75.6056	0.049772
				75.8959	0.050148
				76.1862	0.050526
				76.4765	0.050904
				76.7668	0.051282
				77.0571	0.051662
				77.3473	0.052042
				77.6376	0.052423
				77.9279	0.052805
				78.2182	0.053187
				78.5085	0.05357
				78.7988	0.053954
				79.0891	0.054339
				79.3794	0.054724
				79.6697	0.05511
				79.96	0.055497
				80.2502	0.055884
				80.5405	0.056272
				80.8308	0.05666
				81.1211	0.05705
				81.4114	0.05744
				81.7017	0.05783
				81.992	0.058222
				82.2823	0.058613
				82.5726	0.059006
				82.8629	0.059399
				83.1532	0.059793
				83.4434	0.060187
				83.7337	0.060582
				84.024	0.060978
				84.3143	0.061374
				84.6046	0.061771
				84.8949	0.062168
				85.1852	0.062566
				85.4755	0.062965
				85.7658	0.063364
				86.0561	0.063764
				86.3463	0.064164
				86.6366	0.064565
				86.9269	0.064966
				87.2172	0.065368
				87.5075	0.065771
				87.7978	0.066174
				88.0881	0.066578
				88.3784	0.066982
				88.6687	0.067386
				88.959	0.067792
				89.2492	0.068197
				89.5395	0.068604
				89.8298	0.06901
				90.1201	0.069418
				90.4104	0.069826
				90.7007	0.070234
				90.991	0.070643
				91.2813	0.071052
				91.5716	0.071462
				91.8619	0.071872
				92.1522	0.072283
				92.4424	0.072694
				92.7327	0.073106
				93.023	0.073518
				93.3133	0.073931
				93.6036	0.074344
				93.8939	0.074757
				94.1842	0.075171
				94.4745	0.075586
				94.7648	0.076001
				95.0551	0.076416
				95.3453	0.076832
				95.6356	0.077248
				95.9259	0.077665
				96.2162	0.078082
				96.5065	0.0785
				96.7968	0.078918
				97.0871	0.079336
				97.3774	0.079755
				97.6677	0.080174
				97.958	0.080594
				98.2482	0.081014
				98.5385	0.081435
				98.8288	0.081856
				99.1191	0.082277
				99.4094	0.082699
				99.6997	0.083121
				99.99	0.083543
				100	0.083558
				100.28	0.083966
				100.571	0.084389
				100.861	0.084813
				101.151	0.085237
				101.441	0.085661
				101.732	0.086086
				102.022	0.086511
				102.312	0.086937
				102.603	0.087363
				102.893	0.087789
				103.183	0.088216
				103.473	0.088643
				103.764	0.08907
				104.054	0.089498
				104.344	0.089926
				104.635	0.090354
				104.925	0.090783
				105.215	0.091212
				105.506	0.091642
				105.796	0.092071
				106.086	0.092502
				106.376	0.092932
				106.667	0.093363
				106.957	0.093794
				107.247	0.094225
				107.538	0.094657
				107.828	0.095089
				108.118	0.095522
				108.408	0.095954
				108.699	0.096388
				108.989	0.096821
				109.279	0.097255
				109.57	0.097689
				109.86	0.098123
				110.15	0.098557
				110.44	0.098992
				110.731	0.099428
				111.021	0.099863
				111.311	0.100299
				111.602	0.100735
				111.892	0.101171
				112.182	0.101608
				112.472	0.102045
				112.763	0.102482
				113.053	0.10292
				113.343	0.103358
				113.634	0.103796
				113.924	0.104234
				114.214	0.104673
				114.505	0.105112
				114.795	0.105551
				115.085	0.10599
				115.375	0.10643
				115.666	0.10687
				115.956	0.10731
				116.246	0.107751
				116.537	0.108192
				116.827	0.108633
				117.117	0.109074
				117.407	0.109516
				117.698	0.109958
				117.988	0.1104
				118.278	0.110842
				118.569	0.111285
				118.859	0.111728
				119.149	0.112171
				119.439	0.112614
				119.73	0.113058
				120.02	0.113501
				120.31	0.113946
				120.601	0.11439
				120.891	0.114834
				121.181	0.115279
				121.471	0.115724
				121.762	0.116169
				122.052	0.116615
				122.342	0.117061
				122.633	0.117507
				122.923	0.117953
				123.213	0.118399
				123.504	0.118846
				123.794	0.119293
				124.084	0.11974
				124.374	0.120187
				124.665	0.120634
				124.955	0.121082
				125.245	0.12153
				125.536	0.121978
				125.826	0.122427
				126.116	0.122875
				126.406	0.123324
				126.697	0.123773
				126.987	0.124222
				127.277	0.124672
				127.568	0.125121
				127.858	0.125571
				128.148	0.126021
				128.438	0.126471
				128.729	0.126922
				129.019	0.127372
				129.309	0.127823
				129.6	0.128274
				129.89	0.128726
				130.18	0.129177
				130.47	0.129629
				130.761	0.13008
				131.051	0.130532
				131.341	0.130985
				131.632	0.131437
				131.922	0.131889
				132.212	0.132342
				132.503	0.132795
				132.793	0.133248
				133.083	0.133702
				133.373	0.134155
				133.664	0.134609
				133.954	0.135062
				134.244	0.135517
				134.535	0.135971
				134.825	0.136425
				135.115	0.13688
				135.405	0.137334
				135.696	0.137789
				135.986	0.138244
				136.276	0.1387
				136.567	0.139155
				136.857	0.139611
				137.147	0.140066
				137.437	0.140522
				137.728	0.140978
				138.018	0.141434
				138.308	0.141891
				138.599	0.142347
				138.889	0.142804
				139.179	0.143261
				139.469	0.143718
				139.76	0.144175
				140.05	0.144633
				140.34	0.14509
				140.631	0.145548
				140.921	0.146006
				141.211	0.146464
				141.502	0.146922
				141.792	0.14738
				142.082	0.147839
				142.372	0.148297
				142.663	0.148756
				142.953	0.149215
				143.243	0.149674
				143.534	0.150133
				143.824	0.150593
				144.114	0.151052
				144.404	0.151512
				144.695	0.151972
				144.985	0.152432
				145.275	0.152892
				145.566	0.153352
				145.856	0.153812
				146.146	0.154273
				146.436	0.154733
				146.727	0.155194
				147.017	0.155655
				147.307	0.156116
				147.598	0.156577
				147.888	0.157039
				148.178	0.1575
				148.468	0.157962
				148.759	0.158424
				149.049	0.158885
				149.339	0.159347
				149.63	0.15981
				149.92	0.160272
				150	0.160399
				150.21	0.160734
				150.501	0.161197
				150.791	0.16166
				151.081	0.162122
				151.371	0.162585
				151.662	0.163048
				151.952	0.163511
				152.242	0.163975
				152.533	0.164438
				152.823	0.164902
				153.113	0.165365
				153.403	0.165829
				153.694	0.166293
				153.984	0.166757
				154.274	0.167221
				154.565	0.167686
				154.855	0.16815
				155.145	0.168615
				155.435	0.169079
				155.726	0.169544
				156.016	0.170009
				156.306	0.170474
				156.597	0.170939
				156.887	0.171404
				157.177	0.171869
				157.467	0.172335
				157.758	0.1728
				158.048	0.173266
				158.338	0.173732
				158.629	0.174198
				158.919	0.174664
				159.209	0.17513
				159.499	0.175596
				159.79	0.176063
				160.08	0.176529
				160.37	0.176996
				160.661	0.177462
				160.951	0.177929
				161.241	0.178396
				161.532	0.178863
				161.822	0.17933
				162.112	0.179797
				162.402	0.180265
				162.693	0.180732
				162.983	0.181199
				163.273	0.181667
				163.564	0.182135
				163.854	0.182603
				164.144	0.183071
				164.434	0.183539
				164.725	0.184007
				165.015	0.184475
				165.305	0.184943
				165.596	0.185412
				165.886	0.18588
				166.176	0.186349
				166.466	0.186818
				166.757	0.187286
				167.047	0.187755
				167.337	0.188224
				167.628	0.188693
				167.918	0.189163
				168.208	0.189632
				168.498	0.190101
				168.789	0.190571
				169.079	0.19104
				169.369	0.19151
				169.66	0.19198
				169.95	0.19245
				170.24	0.19292
				170.531	0.19339
				170.821	0.19386
				171.111	0.19433
				171.401	0.1948
				171.692	0.195271
				171.982	0.195741
				172.272	0.196212
				172.563	0.196683
				172.853	0.197153
				173.143	0.197624
				173.433	0.198095
				173.724	0.198566
				174.014	0.199037
				174.304	0.199508
				174.595	0.19998
				174.885	0.200451
				175.175	0.200922
				175.465	0.201394
				175.756	0.201866
				176.046	0.202337
				176.336	0.202809
				176.627	0.203281
				176.917	0.203753
				177.207	0.204225
				177.497	0.204697
				177.788	0.205169
				178.078	0.205641
				178.368	0.206114
				178.659	0.206586
				178.949	0.207059
				179.239	0.207531
				179.53	0.208004
				179.82	0.208477
				180.11	0.208949
				180.4	0.209422
				180.691	0.209895
				180.981	0.210368
				181.271	0.210842
				181.562	0.211315
				181.852	0.211788
				182.142	0.212261
				182.432	0.212735
				182.723	0.213208
				183.013	0.213682
				183.303	0.214156
				183.594	0.214629
				183.884	0.215103
				184.174	0.215577
				184.464	0.216051
				184.755	0.216525
				185.045	0.216999
				185.335	0.217473
				185.626	0.217947
				185.916	0.218422
				186.206	0.218896
				186.496	0.219371
				186.787	0.219845
				187.077	0.22032
				187.367	0.220794
				187.658	0.221269
				187.948	0.221744
				188.238	0.222219
				188.529	0.222694
				188.819	0.223169
				189.109	0.223644
				189.399	0.224119
				189.69	0.224594
				189.98	0.225069
				190.27	0.225545
				190.561	0.22602
				190.851	0.226496
				191.141	0.226971
				191.431	0.227447
				191.722	0.227922
				192.012	0.228398
				192.302	0.228874
				192.593	0.22935
				192.883	0.229826
				193.173	0.230302
				193.463	0.230778
				193.754	0.231254
				194.044	0.23173
				194.334	0.232206
				194.625	0.232682
				194.915	0.233159
				195.205	0.233635
				195.495	0.234112
				195.786	0.234588
				196.076	0.235065
				196.366	0.235542
				196.657	0.236018
				196.947	0.236495
				197.237	0.236972
				197.528	0.237449
				197.818	0.237926
				198.108	0.238403
				198.398	0.23888
				198.689	0.239357
				198.979	0.239834
				199.269	0.240312
				199.56	0.240789
				199.85	0.241266
				200	0.241513
				200.14	0.241744
				200.43	0.242221
				200.721	0.242699
				201.011	0.243176
				201.301	0.243654
				201.592	0.244132
				201.882	0.24461
				202.172	0.245087
				202.462	0.245565
				202.753	0.246043
				203.043	0.246521
				203.333	0.246999
				203.624	0.247477
				203.914	0.247956
				204.204	0.248434
				204.494	0.248912
				204.785	0.24939
				205.075	0.249869
				205.365	0.250347
				205.656	0.250826
				205.946	0.251304
				206.236	0.251783
				206.527	0.252262
				206.817	0.25274
				207.107	0.253219
				207.397	0.253698
				207.688	0.254177
				207.978	0.254656
				208.268	0.255134
				208.559	0.255613
				208.849	0.256093
				209.139	0.256572
				209.429	0.257051
				209.72	0.25753
				210.01	0.258009
				210.3	0.258489
				210.591	0.258968
				210.881	0.259447
				211.171	0.259927
				211.461	0.260406
				211.752	0.260886
				212.042	0.261366
				212.332	0.261845
				212.623	0.262325
				212.913	0.262805
				213.203	0.263284
				213.493	0.263764
				213.784	0.264244
				214.074	0.264724
				214.364	0.265204
				214.655	0.265684
				214.945	0.266164
				215.235	0.266644
				215.526	0.267125
				215.816	0.267605
				216.106	0.268085
				216.396	0.268565
				216.687	0.269046
				216.977	0.269526
				217.267	0.270007
				217.558	0.270487
				217.848	0.270968
				218.138	0.271448
				218.428	0.271929
				218.719	0.272409
				219.009	0.27289
				219.299	0.273371
				219.59	0.273852
				219.88	0.274333
				220.17	0.274814
				220.46	0.275294
				220.751	0.275775
				221.041	0.276256
				221.331	0.276738
				221.622	0.277219
				221.912	0.2777
				222.202	0.278181
				222.492	0.278662
				222.783	0.279144
				223.073	0.279625
				223.363	0.280106
				223.654	0.280588
				223.944	0.281069
				224.234	0.281551
				224.525	0.282032
				224.815	0.282514
				225.105	0.282995
				225.395	0.283477
				225.686	0.283959
				225.976	0.28444
				226.266	0.284922
				226.557	0.285404
				226.847	0.285886
				227.137	0.286368
				227.427	0.28685
				227.718	0.287332
				228.008	0.287814
				228.298	0.288296
				228.589	0.288778
				228.879	0.28926
				229.169	0.289742
				229.459	0.290224
				229.75	0.290707
				230.04	0.291189
				230.33	0.291671
				230.621	0.292153
				230.911	0.292636
				231.201	0.293118
				231.491	0.293601
				231.782	0.294083
				232.072	0.294566
				232.362	0.295048
				232.653	0.295531
				232.943	0.296014
				233.233	0.296496
				233.524	0.296979
				233.814	0.297462
				234.104	0.297945
				234.394	0.298428
				234.685	0.29891
				234.975	0.299393
				235.265	0.299876
				235.556	0.300359
				235.846	0.300842
				236.136	0.301325
				236.426	0.301809
				236.717	0.302292
				237.007	0.302775
				237.297	0.303258
				237.588	0.303741
				237.878	0.304225
				238.168	0.304708
				238.458	0.305191
				238.749	0.305675
				239.039	0.306158
				239.329	0.306641
				239.62	0.307125
				239.91	0.307608
				240.2	0.308092
				240.49	0.308576
				240.781	0.309059
				241.071	0.309543
				241.361	0.310026
				241.652	0.31051
				241.942	0.310994
				242.232	0.311478
				242.523	0.311962
				242.813	0.312445
				243.103	0.312929
				243.393	0.313413
				243.684	0.313897
				243.974	0.314381
				244.264	0.314865
				244.555	0.315349
				244.845	0.315833
				245.135	0.316317
				245.425	0.316801
				245.716	0.317286
				246.006	0.31777
				246.296	0.318254
				246.587	0.318738
				246.877	0.319223
				247.167	0.319707
				247.457	0.320191
				247.748	0.320676
				248.038	0.32116
				248.328	0.321645
				248.619	0.322129
				248.909	0.322614
				249.199	0.323098
				249.489	0.323583
				249.78	0.324067
				250	0.324435
				250.07	0.324552
				250.36	0.325037
				250.651	0.325521
				250.941	0.326006
				251.231	0.326491
				251.522	0.326975
				251.812	0.32746
				252.102	0.327945
				252.392	0.32843
				252.683	0.328915
				252.973	0.3294
				253.263	0.329885
				253.554	0.33037
				253.844	0.330855
				254.134	0.33134
				254.424	0.331825
				254.715	0.33231
				255.005	0.332795
				255.295	0.33328
				255.586	0.333765
				255.876	0.334251
				256.166	0.334736
				256.456	0.335221
				256.747	0.335706
				257.037	0.336192
				257.327	0.336677
				257.618	0.337162
				257.908	0.337648
				258.198	0.338133
				258.488	0.338619
				258.779	0.339104
				259.069	0.33959
				259.359	0.340075
				259.65	0.340561
				259.94	0.341046
				260.23	0.341532
				260.521	0.342018
				260.811	0.342503
				261.101	0.342989
				261.391	0.343475
				261.682	0.343961
				261.972	0.344446
				262.262	0.344932
				262.553	0.345418
				262.843	0.345904
				263.133	0.34639
				263.423	0.346876
				263.714	0.347362
				264.004	0.347848
				264.294	0.348334
				264.585	0.34882
				264.875	0.349306
				265.165	0.349792
				265.455	0.350278
				265.746	0.350764
				266.036	0.35125
				266.326	0.351736
				266.617	0.352222
				266.907	0.352709
				267.197	0.353195
				267.487	0.353681
				267.778	0.354167
				268.068	0.354654
				268.358	0.35514
				268.649	0.355626
				268.939	0.356113
				269.229	0.356599
				269.52	0.357086
				269.81	0.357572
				270.1	0.358059
				270.39	0.358545
				270.681	0.359032
				270.971	0.359518
				271.261	0.360005
				271.552	0.360491
				271.842	0.360978
				272.132	0.361465
				272.422	0.361951
				272.713	0.362438
				273.003	0.362925
				273.293	0.363411
				273.584	0.363898
				273.874	0.364385
				274.164	0.364872
				274.454	0.365359
				274.745	0.365846
				275.035	0.366332
				275.325	0.366819
				275.616	0.367306
				275.906	0.367793
				276.196	0.36828
				276.486	0.368767
				276.777	0.369254
				277.067	0.369741
				277.357	0.370228
				277.648	0.370715
				277.938	0.371202
				278.228	0.37169
				278.519	0.372177
				278.809	0.372664
				279.099	0.373151
				279.389	0.373638
				279.68	0.374126
				279.97	0.374613
				280.26	0.3751
				280.551	0.375587
				280.841	0.376075
				281.131	0.376562
				281.421	0.377049
				281.712	0.377537
				282.002	0.378024
				282.292	0.378512
				282.583	0.378999
				282.873	0.379486
				283.163	0.379974
				283.453	0.380461
				283.744	0.380949
				284.034	0.381437
				284.324	0.381924
				284.615	0.382412
				284.905	0.382899
				285.195	0.383387
				285.485	0.383875
				285.776	0.384362
				286.066	0.38485
				286.356	0.385338
				286.647	0.385825
				286.937	0.386313
				287.227	0.386801
				287.518	0.387289
				287.808	0.387777
				288.098	0.388264
				288.388	0.388752
				288.679	0.38924
				288.969	0.389728
				289.259	0.390216
				289.55	0.390704
				289.84	0.391192
				290.13	0.39168
				290.42	0.392168
				290.711	0.392656
				291.001	0.393144
				291.291	0.393632
				291.582	0.39412
				291.872	0.394608
				292.162	0.395096
				292.452	0.395584
				292.743	0.396072
				293.033	0.396561
				293.323	0.397049
				293.614	0.397537
				293.904	0.398025
				294.194	0.398513
				294.484	0.399002
				294.775	0.39949
				295.065	0.399978
				295.355	0.400467
				295.646	0.400955
				295.936	0.401443
				296.226	0.401932
				296.517	0.40242
				296.807	0.402908
				297.097	0.403397
				297.387	0.403885
				297.678	0.404374
				297.968	0.404862
				298.258	0.405351
				300	0.408282

## Sheet: Fig. 2c
	Overall isotropic atomic displacements, Bov and fitted data of the Sr2ZnSb2
	T (K)	Bov (Å2)		T (K)	Fitted Bov (Å2)
	10	0.34096(15)		10	0.318024
	50	0.40317(16)		10.2903	0.318046
	100	0.36796(17)		10.5806	0.318069
	150	0.56536(15)		10.8709	0.318093
	200	0.61805(20)		11.1612	0.318117
	250	0.80787(20)		11.4515	0.318143
	300	0.96006(22)		11.7417	0.318169
				12.032	0.318196
				12.3223	0.318225
				12.6126	0.318254
				12.9029	0.318285
				13.1932	0.318316
				13.4835	0.318349
				13.7738	0.318383
				14.0641	0.318419
				14.3544	0.318456
				14.6446	0.318495
				14.9349	0.318535
				15.2252	0.318578
				15.5155	0.318622
				15.8058	0.318667
				16.0961	0.318715
				16.3864	0.318765
				16.6767	0.318818
				16.967	0.318872
				17.2573	0.318929
				17.5475	0.318989
				17.8378	0.319051
				18.1281	0.319116
				18.4184	0.319183
				18.7087	0.319254
				18.999	0.319327
				19.2893	0.319403
				19.5796	0.319483
				19.8699	0.319565
				20.1602	0.319651
				20.4505	0.31974
				20.7407	0.319833
				21.031	0.319929
				21.3213	0.320028
				21.6116	0.320131
				21.9019	0.320238
				22.1922	0.320348
				22.4825	0.320463
				22.7728	0.320581
				23.0631	0.320702
				23.3534	0.320828
				23.6436	0.320957
				23.9339	0.321091
				24.2242	0.321228
				24.5145	0.32137
				24.8048	0.321515
				25.0951	0.321665
				25.3854	0.321818
				25.6757	0.321976
				25.966	0.322138
				26.2563	0.322304
				26.5465	0.322474
				26.8368	0.322648
				27.1271	0.322827
				27.4174	0.323009
				27.7077	0.323196
				27.998	0.323387
				28.2883	0.323582
				28.5786	0.323781
				28.8689	0.323984
				29.1592	0.324192
				29.4494	0.324403
				29.7397	0.324619
				30.03	0.324839
				30.3203	0.325063
				30.6106	0.325291
				30.9009	0.325523
				31.1912	0.325759
				31.4815	0.325999
				31.7718	0.326243
				32.0621	0.326491
				32.3524	0.326744
				32.6426	0.327
				32.9329	0.32726
				33.2232	0.327524
				33.5135	0.327792
				33.8038	0.328063
				34.0941	0.328339
				34.3844	0.328618
				34.6747	0.328901
				34.965	0.329188
				35.2553	0.329479
				35.5455	0.329773
				35.8358	0.330071
				36.1261	0.330373
				36.4164	0.330678
				36.7067	0.330987
				36.997	0.3313
				37.2873	0.331616
				37.5776	0.331935
				37.8679	0.332258
				38.1582	0.332585
				38.4484	0.332915
				38.7387	0.333248
				39.029	0.333584
				39.3193	0.333924
				39.6096	0.334268
				39.8999	0.334614
				40.1902	0.334964
				40.4805	0.335317
				40.7708	0.335673
				41.0611	0.336032
				41.3514	0.336395
				41.6416	0.33676
				41.9319	0.337129
				42.2222	0.3375
				42.5125	0.337875
				42.8028	0.338252
				43.0931	0.338633
				43.3834	0.339016
				43.6737	0.339402
				43.964	0.339792
				44.2543	0.340183
				44.5445	0.340578
				44.8348	0.340976
				45.1251	0.341376
				45.4154	0.341779
				45.7057	0.342185
				45.996	0.342593
				46.2863	0.343004
				46.5766	0.343417
				46.8669	0.343834
				47.1572	0.344252
				47.4474	0.344673
				47.7377	0.345097
				48.028	0.345523
				48.3183	0.345952
				48.6086	0.346383
				48.8989	0.346816
				49.1892	0.347252
				49.4795	0.34769
				49.7698	0.348131
				50	0.348482
				50.0601	0.348574
				50.3503	0.349019
				50.6406	0.349466
				50.9309	0.349916
				51.2212	0.350367
				51.5115	0.350821
				51.8018	0.351277
				52.0921	0.351736
				52.3824	0.352196
				52.6727	0.352658
				52.963	0.353123
				53.2533	0.353589
				53.5435	0.354058
				53.8338	0.354528
				54.1241	0.355001
				54.4144	0.355476
				54.7047	0.355952
				54.995	0.35643
				55.2853	0.356911
				55.5756	0.357393
				55.8659	0.357877
				56.1562	0.358363
				56.4464	0.35885
				56.7367	0.35934
				57.027	0.359831
				57.3173	0.360324
				57.6076	0.360819
				57.8979	0.361316
				58.1882	0.361814
				58.4785	0.362314
				58.7688	0.362815
				59.0591	0.363319
				59.3493	0.363824
				59.6396	0.36433
				59.9299	0.364838
				60.2202	0.365348
				60.5105	0.365859
				60.8008	0.366372
				61.0911	0.366887
				61.3814	0.367403
				61.6717	0.36792
				61.962	0.368439
				62.2523	0.36896
				62.5425	0.369481
				62.8328	0.370005
				63.1231	0.37053
				63.4134	0.371056
				63.7037	0.371584
				63.994	0.372113
				64.2843	0.372643
				64.5746	0.373175
				64.8649	0.373708
				65.1552	0.374243
				65.4454	0.374778
				65.7357	0.375316
				66.026	0.375854
				66.3163	0.376394
				66.6066	0.376935
				66.8969	0.377477
				67.1872	0.37802
				67.4775	0.378565
				67.7678	0.379111
				68.0581	0.379658
				68.3483	0.380207
				68.6386	0.380756
				68.9289	0.381307
				69.2192	0.381859
				69.5095	0.382412
				69.7998	0.382966
				70.0901	0.383522
				70.3804	0.384078
				70.6707	0.384636
				70.961	0.385195
				71.2513	0.385754
				71.5415	0.386315
				71.8318	0.386877
				72.1221	0.38744
				72.4124	0.388004
				72.7027	0.388569
				72.993	0.389135
				73.2833	0.389703
				73.5736	0.390271
				73.8639	0.39084
				74.1542	0.39141
				74.4444	0.391981
				74.7347	0.392553
				75.025	0.393126
				75.3153	0.3937
				75.6056	0.394275
				75.8959	0.394851
				76.1862	0.395428
				76.4765	0.396006
				76.7668	0.396585
				77.0571	0.397164
				77.3473	0.397745
				77.6376	0.398326
				77.9279	0.398908
				78.2182	0.399491
				78.5085	0.400075
				78.7988	0.40066
				79.0891	0.401246
				79.3794	0.401832
				79.6697	0.40242
				79.96	0.403008
				80.2502	0.403597
				80.5405	0.404186
				80.8308	0.404777
				81.1211	0.405368
				81.4114	0.405961
				81.7017	0.406554
				81.992	0.407147
				82.2823	0.407742
				82.5726	0.408337
				82.8629	0.408933
				83.1532	0.40953
				83.4434	0.410127
				83.7337	0.410725
				84.024	0.411324
				84.3143	0.411924
				84.6046	0.412525
				84.8949	0.413126
				85.1852	0.413727
				85.4755	0.41433
				85.7658	0.414933
				86.0561	0.415537
				86.3463	0.416142
				86.6366	0.416747
				86.9269	0.417353
				87.2172	0.417959
				87.5075	0.418567
				87.7978	0.419174
				88.0881	0.419783
				88.3784	0.420392
				88.6687	0.421002
				88.959	0.421612
				89.2492	0.422223
				89.5395	0.422835
				89.8298	0.423447
				90.1201	0.42406
				90.4104	0.424674
				90.7007	0.425288
				90.991	0.425902
				91.2813	0.426518
				91.5716	0.427134
				91.8619	0.42775
				92.1522	0.428367
				92.4424	0.428985
				92.7327	0.429603
				93.023	0.430221
				93.3133	0.430841
				93.6036	0.431461
				93.8939	0.432081
				94.1842	0.432702
				94.4745	0.433323
				94.7648	0.433945
				95.0551	0.434568
				95.3453	0.435191
				95.6356	0.435814
				95.9259	0.436438
				96.2162	0.437063
				96.5065	0.437688
				96.7968	0.438314
				97.0871	0.43894
				97.3774	0.439566
				97.6677	0.440193
				97.958	0.440821
				98.2482	0.441449
				98.5385	0.442078
				98.8288	0.442707
				99.1191	0.443336
				99.4094	0.443966
				99.6997	0.444596
				99.99	0.445227
				100	0.445249
				100.28	0.445859
				100.571	0.446491
				100.861	0.447123
				101.151	0.447755
				101.441	0.448389
				101.732	0.449022
				102.022	0.449656
				102.312	0.450291
				102.603	0.450926
				102.893	0.451561
				103.183	0.452197
				103.473	0.452833
				103.764	0.45347
				104.054	0.454107
				104.344	0.454744
				104.635	0.455382
				104.925	0.45602
				105.215	0.456659
				105.506	0.457298
				105.796	0.457937
				106.086	0.458577
				106.376	0.459217
				106.667	0.459858
				106.957	0.460499
				107.247	0.46114
				107.538	0.461782
				107.828	0.462424
				108.118	0.463067
				108.408	0.46371
				108.699	0.464353
				108.989	0.464997
				109.279	0.465641
				109.57	0.466285
				109.86	0.46693
				110.15	0.467575
				110.44	0.46822
				110.731	0.468866
				111.021	0.469512
				111.311	0.470159
				111.602	0.470806
				111.892	0.471453
				112.182	0.4721
				112.472	0.472748
				112.763	0.473396
				113.053	0.474045
				113.343	0.474694
				113.634	0.475343
				113.924	0.475992
				114.214	0.476642
				114.505	0.477292
				114.795	0.477943
				115.085	0.478594
				115.375	0.479245
				115.666	0.479896
				115.956	0.480548
				116.246	0.4812
				116.537	0.481852
				116.827	0.482505
				117.117	0.483158
				117.407	0.483811
				117.698	0.484465
				117.988	0.485118
				118.278	0.485773
				118.569	0.486427
				118.859	0.487082
				119.149	0.487737
				119.439	0.488392
				119.73	0.489048
				120.02	0.489703
				120.31	0.49036
				120.601	0.491016
				120.891	0.491673
				121.181	0.49233
				121.471	0.492987
				121.762	0.493644
				122.052	0.494302
				122.342	0.49496
				122.633	0.495618
				122.923	0.496277
				123.213	0.496936
				123.504	0.497595
				123.794	0.498254
				124.084	0.498914
				124.374	0.499574
				124.665	0.500234
				124.955	0.500894
				125.245	0.501555
				125.536	0.502216
				125.826	0.502877
				126.116	0.503538
				126.406	0.5042
				126.697	0.504862
				126.987	0.505524
				127.277	0.506186
				127.568	0.506849
				127.858	0.507512
				128.148	0.508175
				128.438	0.508838
				128.729	0.509501
				129.019	0.510165
				129.309	0.510829
				129.6	0.511493
				129.89	0.512158
				130.18	0.512822
				130.47	0.513487
				130.761	0.514152
				131.051	0.514818
				131.341	0.515483
				131.632	0.516149
				131.922	0.516815
				132.212	0.517481
				132.503	0.518147
				132.793	0.518814
				133.083	0.519481
				133.373	0.520148
				133.664	0.520815
				133.954	0.521483
				134.244	0.52215
				134.535	0.522818
				134.825	0.523486
				135.115	0.524155
				135.405	0.524823
				135.696	0.525492
				135.986	0.526161
				136.276	0.52683
				136.567	0.527499
				136.857	0.528168
				137.147	0.528838
				137.437	0.529508
				137.728	0.530178
				138.018	0.530848
				138.308	0.531519
				138.599	0.532189
				138.889	0.53286
				139.179	0.533531
				139.469	0.534202
				139.76	0.534873
				140.05	0.535545
				140.34	0.536217
				140.631	0.536889
				140.921	0.537561
				141.211	0.538233
				141.502	0.538905
				141.792	0.539578
				142.082	0.540251
				142.372	0.540924
				142.663	0.541597
				142.953	0.54227
				143.243	0.542944
				143.534	0.543617
				143.824	0.544291
				144.114	0.544965
				144.404	0.545639
				144.695	0.546314
				144.985	0.546988
				145.275	0.547663
				145.566	0.548338
				145.856	0.549013
				146.146	0.549688
				146.436	0.550363
				146.727	0.551039
				147.017	0.551714
				147.307	0.55239
				147.598	0.553066
				147.888	0.553742
				148.178	0.554418
				148.468	0.555095
				148.759	0.555771
				149.049	0.556448
				149.339	0.557125
				149.63	0.557802
				149.92	0.558479
				150	0.558666
				150.21	0.559157
				150.501	0.559834
				150.791	0.560512
				151.081	0.561189
				151.371	0.561867
				151.662	0.562545
				151.952	0.563224
				152.242	0.563902
				152.533	0.564581
				152.823	0.565259
				153.113	0.565938
				153.403	0.566617
				153.694	0.567296
				153.984	0.567975
				154.274	0.568655
				154.565	0.569334
				154.855	0.570014
				155.145	0.570693
				155.435	0.571373
				155.726	0.572053
				156.016	0.572734
				156.306	0.573414
				156.597	0.574094
				156.887	0.574775
				157.177	0.575456
				157.467	0.576136
				157.758	0.576817
				158.048	0.577499
				158.338	0.57818
				158.629	0.578861
				158.919	0.579543
				159.209	0.580224
				159.499	0.580906
				159.79	0.581588
				160.08	0.58227
				160.37	0.582952
				160.661	0.583634
				160.951	0.584317
				161.241	0.584999
				161.532	0.585682
				161.822	0.586364
				162.112	0.587047
				162.402	0.58773
				162.693	0.588413
				162.983	0.589096
				163.273	0.58978
				163.564	0.590463
				163.854	0.591147
				164.144	0.59183
				164.434	0.592514
				164.725	0.593198
				165.015	0.593882
				165.305	0.594566
				165.596	0.595251
				165.886	0.595935
				166.176	0.596619
				166.466	0.597304
				166.757	0.597989
				167.047	0.598674
				167.337	0.599358
				167.628	0.600043
				167.918	0.600729
				168.208	0.601414
				168.498	0.602099
				168.789	0.602785
				169.079	0.60347
				169.369	0.604156
				169.66	0.604842
				169.95	0.605528
				170.24	0.606214
				170.531	0.6069
				170.821	0.607586
				171.111	0.608272
				171.401	0.608959
				171.692	0.609645
				171.982	0.610332
				172.272	0.611019
				172.563	0.611705
				172.853	0.612392
				173.143	0.613079
				173.433	0.613766
				173.724	0.614454
				174.014	0.615141
				174.304	0.615828
				174.595	0.616516
				174.885	0.617203
				175.175	0.617891
				175.465	0.618579
				175.756	0.619267
				176.046	0.619955
				176.336	0.620643
				176.627	0.621331
				176.917	0.622019
				177.207	0.622708
				177.497	0.623396
				177.788	0.624085
				178.078	0.624773
				178.368	0.625462
				178.659	0.626151
				178.949	0.62684
				179.239	0.627529
				179.53	0.628218
				179.82	0.628907
				180.11	0.629596
				180.4	0.630286
				180.691	0.630975
				180.981	0.631665
				181.271	0.632354
				181.562	0.633044
				181.852	0.633734
				182.142	0.634424
				182.432	0.635114
				182.723	0.635804
				183.013	0.636494
				183.303	0.637184
				183.594	0.637875
				183.884	0.638565
				184.174	0.639256
				184.464	0.639946
				184.755	0.640637
				185.045	0.641327
				185.335	0.642018
				185.626	0.642709
				185.916	0.6434
				186.206	0.644091
				186.496	0.644782
				186.787	0.645474
				187.077	0.646165
				187.367	0.646856
				187.658	0.647548
				187.948	0.648239
				188.238	0.648931
				188.529	0.649623
				188.819	0.650314
				189.109	0.651006
				189.399	0.651698
				189.69	0.65239
				189.98	0.653082
				190.27	0.653774
				190.561	0.654467
				190.851	0.655159
				191.141	0.655851
				191.431	0.656544
				191.722	0.657236
				192.012	0.657929
				192.302	0.658622
				192.593	0.659314
				192.883	0.660007
				193.173	0.6607
				193.463	0.661393
				193.754	0.662086
				194.044	0.662779
				194.334	0.663472
				194.625	0.664166
				194.915	0.664859
				195.205	0.665552
				195.495	0.666246
				195.786	0.666939
				196.076	0.667633
				196.366	0.668327
				196.657	0.66902
				196.947	0.669714
				197.237	0.670408
				197.528	0.671102
				197.818	0.671796
				198.108	0.67249
				198.398	0.673184
				198.689	0.673879
				198.979	0.674573
				199.269	0.675267
				199.56	0.675962
				199.85	0.676656
				200	0.677015
				200.14	0.677351
				200.43	0.678045
				200.721	0.67874
				201.011	0.679435
				201.301	0.68013
				201.592	0.680825
				201.882	0.681519
				202.172	0.682214
				202.462	0.68291
				202.753	0.683605
				203.043	0.6843
				203.333	0.684995
				203.624	0.68569
				203.914	0.686386
				204.204	0.687081
				204.494	0.687777
				204.785	0.688472
				205.075	0.689168
				205.365	0.689864
				205.656	0.690559
				205.946	0.691255
				206.236	0.691951
				206.527	0.692647
				206.817	0.693343
				207.107	0.694039
				207.397	0.694735
				207.688	0.695431
				207.978	0.696128
				208.268	0.696824
				208.559	0.69752
				208.849	0.698217
				209.139	0.698913
				209.429	0.69961
				209.72	0.700306
				210.01	0.701003
				210.3	0.7017
				210.591	0.702396
				210.881	0.703093
				211.171	0.70379
				211.461	0.704487
				211.752	0.705184
				212.042	0.705881
				212.332	0.706578
				212.623	0.707275
				212.913	0.707972
				213.203	0.70867
				213.493	0.709367
				213.784	0.710064
				214.074	0.710762
				214.364	0.711459
				214.655	0.712157
				214.945	0.712854
				215.235	0.713552
				215.526	0.714249
				215.816	0.714947
				216.106	0.715645
				216.396	0.716343
				216.687	0.717041
				216.977	0.717739
				217.267	0.718437
				217.558	0.719135
				217.848	0.719833
				218.138	0.720531
				218.428	0.721229
				218.719	0.721927
				219.009	0.722626
				219.299	0.723324
				219.59	0.724022
				219.88	0.724721
				220.17	0.725419
				220.46	0.726118
				220.751	0.726816
				221.041	0.727515
				221.331	0.728214
				221.622	0.728913
				221.912	0.729611
				222.202	0.73031
				222.492	0.731009
				222.783	0.731708
				223.073	0.732407
				223.363	0.733106
				223.654	0.733805
				223.944	0.734504
				224.234	0.735203
				224.525	0.735903
				224.815	0.736602
				225.105	0.737301
				225.395	0.738001
				225.686	0.7387
				225.976	0.739399
				226.266	0.740099
				226.557	0.740798
				226.847	0.741498
				227.137	0.742198
				227.427	0.742897
				227.718	0.743597
				228.008	0.744297
				228.298	0.744997
				228.589	0.745697
				228.879	0.746396
				229.169	0.747096
				229.459	0.747796
				229.75	0.748496
				230.04	0.749196
				230.33	0.749897
				230.621	0.750597
				230.911	0.751297
				231.201	0.751997
				231.491	0.752698
				231.782	0.753398
				232.072	0.754098
				232.362	0.754799
				232.653	0.755499
				232.943	0.7562
				233.233	0.7569
				233.524	0.757601
				233.814	0.758301
				234.104	0.759002
				234.394	0.759703
				234.685	0.760404
				234.975	0.761104
				235.265	0.761805
				235.556	0.762506
				235.846	0.763207
				236.136	0.763908
				236.426	0.764609
				236.717	0.76531
				237.007	0.766011
				237.297	0.766712
				237.588	0.767413
				237.878	0.768115
				238.168	0.768816
				238.458	0.769517
				238.749	0.770218
				239.039	0.77092
				239.329	0.771621
				239.62	0.772323
				239.91	0.773024
				240.2	0.773726
				240.49	0.774427
				240.781	0.775129
				241.071	0.77583
				241.361	0.776532
				241.652	0.777234
				241.942	0.777935
				242.232	0.778637
				242.523	0.779339
				242.813	0.780041
				243.103	0.780743
				243.393	0.781445
				243.684	0.782147
				243.974	0.782849
				244.264	0.783551
				244.555	0.784253
				244.845	0.784955
				245.135	0.785657
				245.425	0.786359
				245.716	0.787061
				246.006	0.787764
				246.296	0.788466
				246.587	0.789168
				246.877	0.789871
				247.167	0.790573
				247.457	0.791275
				247.748	0.791978
				248.038	0.79268
				248.328	0.793383
				248.619	0.794086
				248.909	0.794788
				249.199	0.795491
				249.489	0.796193
				249.78	0.796896
				250	0.797429
				250.07	0.797599
				250.36	0.798302
				250.651	0.799005
				250.941	0.799707
				251.231	0.80041
				251.522	0.801113
				251.812	0.801816
				252.102	0.802519
				252.392	0.803222
				252.683	0.803925
				252.973	0.804628
				253.263	0.805331
				253.554	0.806034
				253.844	0.806738
				254.134	0.807441
				254.424	0.808144
				254.715	0.808847
				255.005	0.809551
				255.295	0.810254
				255.586	0.810957
				255.876	0.811661
				256.166	0.812364
				256.456	0.813068
				256.747	0.813771
				257.037	0.814475
				257.327	0.815178
				257.618	0.815882
				257.908	0.816586
				258.198	0.817289
				258.488	0.817993
				258.779	0.818697
				259.069	0.8194
				259.359	0.820104
				259.65	0.820808
				259.94	0.821512
				260.23	0.822216
				260.521	0.82292
				260.811	0.823623
				261.101	0.824327
				261.391	0.825031
				261.682	0.825735
				261.972	0.826439
				262.262	0.827144
				262.553	0.827848
				262.843	0.828552
				263.133	0.829256
				263.423	0.82996
				263.714	0.830664
				264.004	0.831369
				264.294	0.832073
				264.585	0.832777
				264.875	0.833482
				265.165	0.834186
				265.455	0.83489
				265.746	0.835595
				266.036	0.836299
				266.326	0.837004
				266.617	0.837708
				266.907	0.838413
				267.197	0.839117
				267.487	0.839822
				267.778	0.840527
				268.068	0.841231
				268.358	0.841936
				268.649	0.842641
				268.939	0.843345
				269.229	0.84405
				269.52	0.844755
				269.81	0.84546
				270.1	0.846165
				270.39	0.846869
				270.681	0.847574
				270.971	0.848279
				271.261	0.848984
				271.552	0.849689
				271.842	0.850394
				272.132	0.851099
				272.422	0.851804
				272.713	0.852509
				273.003	0.853215
				273.293	0.85392
				273.584	0.854625
				273.874	0.85533
				274.164	0.856035
				274.454	0.856741
				274.745	0.857446
				275.035	0.858151
				275.325	0.858856
				275.616	0.859562
				275.906	0.860267
				276.196	0.860973
				276.486	0.861678
				276.777	0.862383
				277.067	0.863089
				277.357	0.863794
				277.648	0.8645
				277.938	0.865205
				278.228	0.865911
				278.519	0.866617
				278.809	0.867322
				279.099	0.868028
				279.389	0.868734
				279.68	0.869439
				279.97	0.870145
				280.26	0.870851
				280.551	0.871557
				280.841	0.872262
				281.131	0.872968
				281.421	0.873674
				281.712	0.87438
				282.002	0.875086
				282.292	0.875792
				282.583	0.876498
				282.873	0.877204
				283.163	0.87791
				283.453	0.878616
				283.744	0.879322
				284.034	0.880028
				284.324	0.880734
				284.615	0.88144
				284.905	0.882146
				285.195	0.882852
				285.485	0.883558
				285.776	0.884265
				286.066	0.884971
				286.356	0.885677
				286.647	0.886383
				286.937	0.88709
				287.227	0.887796
				287.518	0.888502
				287.808	0.889209
				288.098	0.889915
				288.388	0.890621
				288.679	0.891328
				288.969	0.892034
				289.259	0.892741
				289.55	0.893447
				289.84	0.894154
				290.13	0.89486
				290.42	0.895567
				290.711	0.896273
				291.001	0.89698
				291.291	0.897687
				291.582	0.898393
				291.872	0.8991
				292.162	0.899807
				292.452	0.900513
				292.743	0.90122
				293.033	0.901927
				293.323	0.902634
				293.614	0.90334
				293.904	0.904047
				294.194	0.904754
				294.484	0.905461
				294.775	0.906168
				295.065	0.906875
				295.355	0.907582
				295.646	0.908289
				295.936	0.908996
				296.226	0.909703
				296.517	0.91041
				296.807	0.911117
				297.097	0.911824
				297.387	0.912531
				297.678	0.913238
				297.968	0.913945
				298.258	0.914652
				300	0.918895

## Sheet: Fig. 2d
	Heat capacity and fitted data of SrCuSb
	T (K)	Cp (J mol-1 K-1)		T (K)	Fitted Cp (J mol-1 K-1)	Fitted Debye contribution to Cp (J mol-1 K-1)	Fitted electronic contribution to Cp (J mol-1 K-1)	Fitted Einstein1 contribution to Cp (J mol-1 K-1)	Fitted Einstein2 contribution to Cp (J mol-1 K-1)	Fitted Einstein3 contribution to Cp (J mol-1 K-1)
	2.61652	0.01618		2.61652	0.016132	0.001744	0.014388	5.29267e-07	3.31988e-16	4.16588e-32
	2.74993	0.017289		2.74993	0.017148	0.002024	0.015122	1.4292e-06	3.01843e-15	2.33822e-30
	2.88567	0.018993		2.88567	0.018211	0.002339	0.015868	3.55705e-06	2.3024e-14	9.5624e-29
	3.06457	0.02173		3.06457	0.019664	0.002802	0.016852	1.03913e-05	2.52933e-13	7.65398e-27
	3.28955	0.025669		3.28955	0.021588	0.003465	0.018089	3.3604e-05	3.52636e-12	9.54322e-25
	3.56523	0.03135		3.56523	0.024131	0.004411	0.019605	0.000114334	5.59135e-11	1.52075e-22
	3.88916	0.038891		3.88916	0.027494	0.005726	0.021386	0.000380736	8.59525e-10	2.31637e-20
	4.27339	0.04935		4.27339	0.032328	0.007597	0.023499	0.001232	1.26348e-08	3.29429e-18
	4.71372	0.064178		4.71372	0.039788	0.010195	0.025921	0.003672	1.57585e-07	3.51305e-16
	5.22269	0.085313		5.22269	0.052706	0.013868	0.02872	0.010117	1.68089e-06	2.85202e-14
	5.80072	0.115566		5.80072	0.076165	0.019	0.031898	0.025252	1.46309e-05	1.61557e-12
	6.46148	0.164577		6.46148	0.119429	0.026261	0.035532	0.057531	0.000105709	6.58835e-11
	7.18973	0.239704		7.18973	0.193411	0.036179	0.039536	0.117096	0.000600293	1.74327e-09
	8.01038	0.343041		8.01038	0.315561	0.050035	0.044049	0.21863	0.002847	3.34888e-08
	8.91779	0.504415		8.91779	0.502713	0.069038	0.049039	0.373479	0.011157	4.56677e-07
	9.9417	0.761341		9.9417	0.78324	0.095653	0.054669	0.595143	0.03777	4.80397e-06
	11.0717	1.15175		11.0717	1.18497	0.132115	0.060883	0.88271	0.109228	3.80584e-05
	12.3387	1.72798		12.3387	1.76639	0.182863	0.067851	1.23657	0.278866	0.000241506
	13.7409	2.59652		13.7409	2.59943	0.252553	0.075561	1.64084	0.629253	0.001227
	15.4572	3.97937		15.4572	3.93348	0.359468	0.084999	2.12361	1.35954	0.005859
	17.1564	5.63903		17.1564	5.62417	0.491357	0.094343	2.56768	2.45099	0.019796
	19.098	8.02194		19.098	8.00436	0.677052	0.10502	3.02183	4.14072	0.059744
	21.2535	11.159		21.2535	11.1532	0.930539	0.116873	3.45723	6.49123	0.157309
	23.6576	15.1551		23.6576	15.1796	1.27526	0.130093	3.8644	9.54177	0.368062
	26.3366	20.0945		26.3366	20.134	1.73724	0.144825	4.23524	13.2431	0.773556
	29.32	25.9927		29.32	26.0188	2.3436	0.161231	4.56567	17.4725	1.47576
	32.6489	32.814		32.6489	32.8048	3.12012	0.179536	4.85537	22.0658	2.5839
	36.3475	40.4111		36.3475	40.3731	4.07909	0.199875	5.10457	26.8084	4.18114
	40.4675	48.6324		40.4675	48.6048	5.22456	0.222531	5.31693	31.5247	6.31611
	45.0388	57.3385		45.0388	57.2837	6.53653	0.247668	5.49543	36.0379	8.96613
	50.1386	66.2413		50.1386	66.2393	7.99042	0.275712	5.64509	40.2546	12.0735
	55.8143	75.1468		55.8143	75.2138	9.5382	0.306923	5.76939	44.0868	15.5124
	62.1327	83.91		62.1327	83.978	11.1281	0.341668	5.87209	47.498	19.1381
	69.1504	92.2535		69.1504	92.3093	12.7043	0.380258	5.9564	50.4753	22.793
	76.9817	100.267		76.9817	100.085	14.2271	0.423323	6.02569	53.0483	26.361
	85.6913	107.194		85.6913	107.168	15.6538	0.471217	6.08225	55.2372	29.7239
	95.3776	113.302		95.3776	113.503	16.959	0.524481	6.12832	57.0813	32.8099
	106.163	118.823		106.163	119.086	18.13	0.583792	6.16584	58.6242	35.5818
	118.136	124.099		118.136	123.926	19.159	0.649629	6.19624	59.903	38.0178
	131.487	128.364		131.487	128.095	20.0539	0.72305	6.22098	60.9622	40.1351
	146.332	131.842		146.332	131.644	20.8198	0.804682	6.24101	61.8328	41.9456
	162.878	134.72		162.878	134.651	21.47	0.895666	6.25726	62.5475	43.4809
	181.292	137.017		181.292	137.184	22.0161	0.996924	6.27042	63.1315	44.7691
	201.826	139.141		201.826	139.316	22.4722	1.10984	6.28108	63.6084	45.8441
		--
		--
		--
		--
		--
		--
		--
		--
		--
		--
		--
		--
		--
		--
		--
		--
		--
		--
		--
		--
		--
		--
		--
		--
		--
		--
		--
		--
		--
		--
		--
		--
		--
		--
		--
		--
		--
		--
		--
		--
		--
		--
		--

## Sheet: Fig. 2e
	Heat capacity and fitted data of SrAgSb
	T (K)	Cp (J mol-1 K-1)		T (K)	Fitted Cp (J mol-1 K-1)	Fitted Debye contribution to Cp (J mol-1 K-1)	Fitted electronic contribution to Cp (J mol-1 K-1)	Fitted Einstein1 contribution to Cp (J mol-1 K-1)	Fitted Einstein2 contribution to Cp (J mol-1 K-1)	Fitted Einstein3 contribution to Cp (J mol-1 K-1)
	1.93266	0.012448		1.93266	0.012378	0.001058	0.01132	3.15778e-09	1.45672e-20	4.94298e-44
	2.10908	0.014146		2.10908	0.013728	0.001375	0.012353	3.05487e-08	1.55102e-18	5.26626e-40
	2.30871	0.017644		2.30871	0.015326	0.001804	0.013522	2.58179e-07	1.27122e-16	3.38716e-36
	2.53411	0.022314		2.53411	0.017229	0.002385	0.014842	1.88747e-06	7.85922e-15	1.26334e-32
	2.79421	0.028667		2.79421	0.019576	0.003198	0.016366	1.23575e-05	3.93999e-13	3.1574e-29
	3.09779	0.037938		3.09779	0.022574	0.004357	0.018144	7.2862e-05	1.62232e-11	5.43071e-26
	3.43946	0.051797		3.43946	0.02647	0.005964	0.020145	0.000361492	4.7588e-10	4.83344e-23
	3.82775	0.071824		3.82775	0.032183	0.00822	0.022419	0.001544	1.04167e-08	2.44087e-20
	4.26207	0.099915		4.26207	0.04191	0.011348	0.024963	0.005599	1.65203e-07	6.57981e-18
	4.7593	0.14032		4.7593	0.061603	0.015801	0.027875	0.017925	2.05739e-06	1.11276e-15
	5.32398	0.20527		5.32398	0.103746	0.022118	0.031183	0.050425	1.98989e-05	1.15308e-13
	5.96052	0.311588		5.96052	0.190995	0.031038	0.034911	0.124896	0.000149777	7.33708e-12
	6.67548	0.483868		6.67548	0.358356	0.043601	0.039098	0.274765	0.00089164	2.95603e-10
	7.48522	0.737542		7.48522	0.655715	0.06147	0.043841	0.546057	0.004347	8.0848e-09
	8.38028	1.17342		8.38028	1.12892	0.086263	0.049083	0.976452	0.017118	1.45335e-07
	9.4043	1.84458		9.4043	1.85436	0.121906	0.055081	1.6192	0.05817	1.96841e-06
	10.5307	2.78472		10.5307	2.86416	0.171168	0.061679	2.46566	0.165636	1.88032e-05
	11.7916	4.15919		11.7916	4.23591	0.240303	0.069064	3.5149	0.411509	0.000137623
	13.1963	5.97611		13.1963	6.04232	0.336793	0.077291	4.72507	0.90237	0.000788456
	15.1653	9.05349		15.1653	9.02931	0.510935	0.088823	6.36834	2.0561	0.005114
	16.7147	11.7439		16.7147	11.7124	0.683376	0.097898	7.55697	3.35818	0.015989
	18.6559	15.4853		18.6559	15.4135	0.947349	0.109267	8.88385	5.42309	0.049955
	20.8028	19.8876		20.8028	19.8348	1.3046	0.121842	10.14	8.13393	0.134417
	23.1952	25.0704		23.1952	25.0157	1.78412	0.135854	11.3038	11.4727	0.319173
	25.866	30.8731		25.866	30.9439	2.41519	0.151497	12.357	15.3417	0.678466
	28.8438	37.3959		28.8438	37.5618	3.22173	0.168938	13.2892	19.5771	1.30481
	32.1485	44.7529		32.1485	44.762	4.21378	0.188294	14.0966	23.9739	2.28952
	35.8372	52.539		35.8372	52.4864	5.39624	0.209899	14.7901	28.3754	3.71481
	39.9345	60.6547		39.9345	60.5708	6.74507	0.233896	15.376	32.6047	5.61112
	44.48	68.808		44.48	68.8505	8.22278	0.260519	15.8663	36.5432	7.9578
	49.5399	77.1604		49.5399	77.1761	9.78673	0.290155	16.2749	40.1304	10.6939
	55.1746	85.4846		55.1746	85.3628	11.3842	0.323158	16.6135	43.3291	13.7129
	61.4491	93.2982		61.4491	93.2298	12.9624	0.359907	16.8925	46.1298	16.8852
	68.447	100.415		68.447	100.633	14.4774	0.400894	17.1218	48.5487	20.0846
	76.2319	107.574		76.2319	107.439	15.8895	0.44649	17.3092	50.6067	23.1867
	84.8982	113.658		84.8982	113.58	17.1761	0.497249	17.462	52.3413	26.1037
	94.5459	118.941		94.5459	119.03	18.3247	0.553755	17.5863	53.7913	28.7744
	105.271	123.367		105.271	123.791	19.3311	0.616573	17.6872	54.9938	31.1625
	117.215	127.943		117.215	127.907	20.2017	0.68653	17.769	55.9873	33.2621
	130.52	131.676		130.52	131.43	20.9456	0.764456	17.8354	56.8047	35.0799
	145.335	134.747		145.335	134.422	21.5745	0.851226	17.8892	57.4743	36.6327
	161.856	136.84		161.856	136.952	22.1022	0.947988	17.9327	58.022	37.9468
	180.233	138.964		180.233	139.078	22.5408	1.05562	17.9679	58.4677	39.0464
	200.694	140.848		200.694	140.866	22.9036	1.17546	17.9963	58.8301	39.961

## Sheet: Fig. 2f
	Heat capacity and fitted data of Sr2ZnSb2
	T (K)	Cp (J mol-1 K-1)		T (K)	Fitted Cp (J mol-1 K-1)	Fitted Debye contribution to Cp (J mol-1 K-1)	Fitted electronic contribution to Cp (J mol-1 K-1)	Fitted Einstein1 contribution to Cp (J mol-1 K-1)	Fitted Einstein2 contribution to Cp (J mol-1 K-1)	Fitted Einstein3 contribution to Cp (J mol-1 K-1)
	3.31569	0.053523		3.31569	0.052619	0.00678	0.045491	0.000347478	2.99314e-10	5.38887e-23
	3.37935	0.055259		3.37935	0.053991	0.007178	0.046365	0.000448175	5.34025e-10	1.71063e-22
	3.46129	0.057341		3.46129	0.055815	0.007713	0.047489	0.000612747	1.08931e-09	7.10038e-22
	3.58113	0.060865		3.58113	0.058617	0.008542	0.049133	0.000941671	2.90782e-09	5.05248e-21
	3.74782	0.066788		3.74782	0.062841	0.009791	0.05142	0.00163	1.02282e-08	6.26218e-20
	3.96132	0.076124		3.96132	0.06897	0.011562	0.054349	0.003059	4.36422e-08	1.14863e-18
	4.22872	0.089691		4.22872	0.078188	0.014065	0.058018	0.006105	2.16775e-07	2.87942e-17
	4.56311	0.107508		4.56311	0.093076	0.017672	0.062606	0.012797	1.22241e-06	9.4132e-16
	4.95451	0.138311		4.95451	0.117073	0.022621	0.067976	0.02647	6.79586e-06	3.02862e-14
	5.41838	0.18509		5.41838	0.157843	0.029588	0.07434	0.053878	3.71062e-05	9.53803e-13
	5.95757	0.257446		5.95757	0.226595	0.039329	0.081738	0.105339	0.000188289	2.6332e-11
	6.58019	0.369521		6.58019	0.339834	0.052993	0.09028	0.195694	0.000866052	6.06307e-10
	7.27876	0.536635		7.27876	0.514241	0.071726	0.099865	0.3392	0.00345	1.05998e-08
	8.07618	0.774512		8.07618	0.775913	0.097977	0.110805	0.554906	0.012225	1.48661e-07
	8.95915	1.12165		8.95915	1.14179	0.133753	0.12292	0.847732	0.037383	1.56697e-06
	9.95768	1.62283		9.95768	1.64953	0.183644	0.136619	1.22721	0.102043	1.33079e-05
	11.0621	2.29983		11.0621	2.32847	0.25177	0.151771	1.6792	0.245646	8.85445e-05
	12.3068	3.24443		12.3068	3.24941	0.346652	0.168849	2.19765	0.535778	0.000488016
	13.6929	4.50355		13.6929	4.48133	0.477323	0.187866	2.75612	1.0578	0.002218
	15.3675	6.29485		15.3675	6.26663	0.674005	0.210843	3.37737	1.99505	0.009366
	17.0792	8.46758		17.0792	8.41091	0.922726	0.234327	3.93879	3.28523	0.029828
	19.0151	11.1762		19.0151	11.1736	1.26544	0.260888	4.48374	5.07942	0.084149
	21.1615	14.5341		21.1615	14.5662	1.72251	0.290335	4.9872	7.35787	0.208289
	23.5585	18.5849		23.5585	18.6426	2.32423	0.323222	5.44454	10.0893	0.461382
	26.23	23.3318		26.23	23.4015	3.09437	0.359876	5.8506	13.1736	0.923075
	29.2123	28.7984		29.2123	28.8312	4.05074	0.400792	6.20541	16.4875	1.68673
	32.5291	34.8912		32.5291	34.8632	5.1923	0.446299	6.5099	19.8788	2.8359
	36.2223	41.5379		36.2223	41.4215	6.5054	0.496971	6.76849	23.2203	4.43029
	40.3291	48.4501		40.3291	48.3773	7.95646	0.553315	6.98575	26.4002	6.48154
	44.8929	55.6203		44.8929	55.5724	9.4996	0.615931	7.16683	29.3403	8.94975
	49.9778	62.8315		49.9778	62.8476	11.0867	0.685695	7.31717	32.0011	11.757
	55.6432	69.8647		55.6432	70.0181	12.6651	0.763424	7.44133	34.3603	14.7879
	61.9487	76.7964		61.9487	76.9049	14.1859	0.849936	7.5433	36.415	17.9108
	68.9644	83.1729		68.9644	83.3659	15.6115	0.946191	7.62675	38.179	21.0024
	76.7687	89.4149		76.7687	89.3002	16.9158	1.05327	7.69484	39.6761	23.9601
	85.4589	94.6373		85.4589	94.6558	18.0859	1.1725	7.75035	40.936	26.711
	95.1278	99.3022		95.1278	99.4095	19.1161	1.30515	7.79546	41.9872	29.2056
	105.886	103.499		105.886	103.575	20.0096	1.45276	7.83209	42.8588	31.4215
	117.85	107.53		117.85	107.186	20.7743	1.6169	7.86178	43.5776	33.3553
	131.179	110.639		131.179	110.3	21.4231	1.79978	7.88587	44.1689	35.022
	146.003	113.193		146.003	112.968	21.9677	2.00317	7.90536	44.6529	36.439
	162.512	115.474		162.512	115.255	22.422	2.22967	7.92115	45.0483	37.6336
	180.907	117.201		180.907	117.219	22.799	2.48204	7.93393	45.3709	38.6329
	201.404	118.332		201.404	118.914	23.1101	2.76326	7.94427	45.6334	39.4633

## Sheet: Fig. 2g
	Cp/T3 vs T3 of Sr(Cu,Ag,Zn)Sb
	SrCuSb				SrAgSb				Sr2ZnSb2
	T (K)	Cp/T3 (J mol-1 K-4)			T (K)	Cp/T3 (J mol-1 K-4)			T (K)	Cp/T3 (J mol-1 K-4)
	2.61652	0.000903251			1.93266	0.001724			3.31569	0.001468
	2.74993	0.000831407			2.10908	0.001508			3.37935	0.001432
	2.88567	0.000790429			2.30871	0.001434			3.46129	0.001383
	3.06457	0.000754997			2.53411	0.001371			3.58113	0.001325
	3.28955	0.000721119			2.79421	0.001314			3.74782	0.001269
	3.56523	0.000691795			3.09779	0.001276			3.96132	0.001225
	3.88916	0.000661118			3.43946	0.001273			4.22872	0.001186
	4.27339	0.000632373			3.82775	0.001281			4.56311	0.001132
	4.71372	0.000612762			4.26207	0.001291			4.95451	0.001137
	5.22269	0.000598868			4.7593	0.001302			5.41838	0.001164
	5.80072	0.000592085			5.32398	0.00136			5.95757	0.001218
	6.46148	0.00061006			5.96052	0.001471			6.58019	0.001297
	7.18973	0.000644967			6.67548	0.001627			7.27876	0.001392
	8.01038	0.000667402			7.48522	0.001759			8.07618	0.00147
	8.91779	0.00071124			8.38028	0.001994			8.95915	0.00156
	9.9417	0.000774814			9.4043	0.002218			9.95768	0.001644
	11.0717	0.000848634			10.5307	0.002385			11.0621	0.001699
	12.3387	0.000919872			11.7916	0.002537			12.3068	0.001741
	13.7409	0.001001			13.1963	0.002601			13.6929	0.001754
	15.4572	0.001078			15.1653	0.002596			15.3675	0.001734
	17.1564	0.001117			16.7147	0.002515			17.0792	0.0017
	19.098	0.001152			18.6559	0.002385			19.0151	0.001626
	21.2535	0.001162			20.8028	0.002209			21.1615	0.001534
	23.6576	0.001145			23.1952	0.002009			23.5585	0.001421
	26.3366	0.0011			25.866	0.001784			26.23	0.001293
	29.32	0.001031			28.8438	0.001558			29.2123	0.001155
	32.6489	0.000942873			32.1485	0.001347			32.5291	0.001014
	36.3475	0.000841545			35.8372	0.001142			36.2223	0.000874008
	40.4675	0.000733847			39.9345	0.000952403			40.3291	0.000738653
	45.0388	0.000627605			44.48	0.00078189			44.8929	0.000614752
	50.1386	0.000525549			49.5399	0.000634644			49.9778	0.000503323
	55.8143	0.000432189			55.1746	0.000508944			55.6432	0.000405529
	62.1327	0.000349826			61.4491	0.000402094			61.9487	0.000323031
	69.1504	0.000278997			68.447	0.000313139			68.9644	0.000253576
	76.9817	0.000219783			76.2319	0.000242827			76.7687	0.000197632
	85.6913	0.000170357			84.8982	0.00018574			85.4589	0.000151632
	95.3776	0.000130587			94.5459	0.000140735			95.1278	0.000115355
	106.163	9.93069e-05			105.271	0.000105747			105.886	8.71805e-05
	118.136	7.52704e-05			117.215	7.94446e-05			117.85	6.56968e-05
	131.487	5.64663e-05			130.52	5.9221e-05			131.179	4.90132e-05
	146.332	4.20757e-05			145.335	4.38944e-05			146.003	3.63691e-05
	162.878	3.11776e-05			161.856	3.22723e-05			162.512	2.69045e-05
	181.292	2.29954e-05			180.233	2.37356e-05			180.907	1.97955e-05
	201.826	1.69248e-05			200.694	1.74241e-05			201.404	1.44844e-05
		--
		--
		--
		--
		--
		--
		--
		--
		--
		--
		--
		--
		--
		--
		--
		--
		--
		--
		--
		--
		--
		--
		--
		--
		--
		--
		--
		--
		--
		--
		--
		--
		--
		--
		--
		--
		--
		--
		--
		--
		--
		--
		--

## Sheet: Fig. 3a
		INS of SrCuSb
Q (Å-1)	E (meV)	S(Q,E) (arb. units)
0.533155	0.100124	732.982	722.315	788.929	728.146	633.097	684.375	669.169	904.031	1362.53	918.02	858.989	744.44	1593.69	6162.29	9797.9	3842.96	899.332	-51.9726	913.296	7821.16	4584.47	1190.18	826.013	799.135	1998.48	4101.12	1788.89	632.012	2555.76	6258.71	2507.83	-703.377	-1380.68	5356.57	4264.33	1802.68	2333.31	824.415	-599.736	-1476.84	-284.162	1470.59	3746.92	2812.88	1565.51	2659.45	3110.06	1651.77
0.622786	0.500369	814.15	785.557	803.127	784.095	805.844	777.833	733.725	915.401	1369.29	925.945	800.799	571.195	1325.97	5914.84	10916.9	4069.93	806.473	-60.773	772.294	7285.09	4142.81	1061.24	878.106	944.018	2077.4	4182.65	1748.4	583.152	2553.09	6315.21	2440.9	-1068.05	-2975.34	4435.2	3967.05	1821.17	2357.09	816.931	-533.322	-903.792	92.0811	1749.99	4262.47	2561.48	1574.02	2735.26	3059.66	1719.95
0.742171	1.00022	726.57	780.802	723.201	731.211	724.886	617.232	676.093	814.263	1207.8	842.607	695.984	441.277	938.488	4829.19	10358.1	3615.98	679.097	-119.53	346.188	5838.35	3529.59	842.181	868.775	877.535	1773.63	3489.52	1435.03	458.678	2263.86	5606.44	2110.14	-1322.67	-3615.8	2348.63	3178.23	1514.1	1935.65	618.281	-579.852	-542.904	402.49	1848.95	3804.42	2112.57	1359.9	2446.08	2454.18	1486.95
0.863094	1.50022	518.402	519.145	497.665	494.045	447.056	399.954	435.538	592.22	798.177	593.257	484.746	336.616	620.33	3161.45	7208.39	2649.08	377.828	-172.297	111.936	3698.19	2301.22	588.156	612.537	522.343	1088.76	2329.93	968.925	316.567	1497.38	3599.04	1352.39	-1281.83	-3757.45	1023.15	1952.45	1014	1228.87	378.461	-458.764	-148.646	663.597	1294.86	2502.86	1278.72	806.128	1644.5	1565.23	947.841
0.981021	2.00043	240.208	247.435	246.207	218.034	182.249	167.892	167.553	258.071	349.371	258.117	199.265	170.341	315.615	1529.92	3447.69	1250.88	158.962	-99.1183	186.644	1708.76	1019.81	262.244	275.983	238.227	491.562	1010.24	459.127	162.178	697.221	1634.32	655.987	-636.189	-1520	480.025	921.065	499.284	553.503	131.618	-344.449	29.0294	497.885	667.696	1155.97	590.318	369.942	773.965	754.876	518.934
1.09992	2.5	73.7945	79.1433	78.7845	62.3854	55.091	54.7899	58.0169	80.6557	102.274	79.2003	44.4624	35.3752	99.1426	487.735	786.187	361.056	55.8533	-26.0614	58.8459	508.884	298.742	86.0607	89.8763	50.5412	133.693	264.678	123.876	52.0117	225.849	454.537	193.554	-169.961	-167.03	214.134	314.875	174.229	175.929	53.2967	-123.967	19.9914	210.48	249.792	353.956	225.638	143.305	248.428	255.784	226.91
1.22155	3	20.5095	22.4815	19.4339	11.7461	6.71817	9.88775	12.6302	28.2547	25.8642	26.1372	-8.58887	3.13851	33.8529	20.4749	-162.823	15.4062	34.7232	0.820735	2.94718	78.0534	56.7984	30.4427	33.5691	25.1774	30.6008	38.2918	19.477	21.5532	71.5504	99.3499	42.6634	-19.5389	-14.8493	83.3677	78.6216	54.5851	56.7454	6.05251	-50.11	38.1676	94.438	100.799	101.492	108.219	84.043	92.8249	81.5858	86.857
1.3419	3.5	0.945914	10.2903	10.133	6.4927	5.3211	-4.02606	-1.50943	16.1005	20.0093	11.044	4.86076	3.90348	25.7644	-42.1717	-155.611	-38.8913	15.9701	3.47814	8.92153	22.6894	26.3061	7.11661	25.6816	11.4651	17.1764	15.9468	17.7535	27.1418	37.829	37.7404	25.3163	10.8013	21.3607	30.3034	52.4892	48.0119	47.9287	13.9069	-4.93057	43.347	103.436	65.2716	56.9672	82.6054	89.3942	83.6012	52.9336	75.1755
1.46173	4.00021	7.37972	10.0777	7.09186	3.00713	0.822731	0.387346	2.12686	4.73288	13.485	3.38653	0.028136	1.94305	15.717	-5.0207	-66.4062	-21.5711	9.48796	28.5064	26.2289	30.79	22.97	25.396	28.821	9.42018	15.8662	15.7769	10.1729	24.0792	36.4291	35.1544	18.2015	0.662271	27.7297	30.3893	51.8674	62.2088	55.1814	37.5902	18.3539	42.3101	69.9626	62.8731	44.1188	70.3862	91.6862	78.5569	70.7709	69.8912
1.58118	4.5	9.92629	8.1431	3.98187	1.08488	-4.98743	6.02958	8.71494	7.33626	4.68931	4.13936	0.810459	7.89979	8.54479	-2.66487	-18.5654	24.1618	24.8002	33.1095	21.494	27.4054	21.3299	26.4124	18.1371	-28.5584	-3.11237	3.06494	20.5454	26.4946	43.1642	43.0771	24.1219	-5.1431	1.97448	22.2449	63.8986	69.608	47.987	38.868	34.4329	65.3932	71.9702	76.2732	68.5603	68.759	72.2767	90.546	94.7094	87.1283
1.7007	5.00021	9.94443	6.71372	7.43043	3.28558	-0.860326	3.22027	12.2629	11.6395	-0.715633	3.67551	4.75459	8.07074	13.3283	14.0637	16.492	26.7949	14.3697	16.7002	21.8364	7.72414	15.3631	11.1175	18.7017	19.7934	14.5334	12.6917	39.11	45.9094	42.9159	48.7499	34.5031	18.2697	3.20478	26.948	61.6962	59.1438	34.4501	35.6651	48.4603	54.014	60.2356	59.3568	74.4513	57.738	58.428	80.0162	111.731	92.812
1.82037	5.5	8.32288	9.38252	3.52106	4.78352	7.47049	8.21661	7.56277	10.5096	12.7522	9.70595	20.8404	16.9497	16.5056	17.64	6.50697	22.895	4.219	16.6885	27.6162	18.3208	11.7938	16.7235	20.16	16.3085	35.6098	42.1557	52.403	50.9362	42.0295	55.9001	68.944	71.6295	30.2109	44.524	62.0944	47.8803	40.2794	54.757	71.4291	73.3467	47.7219	39.0745	56.1027	56.6673	66.6483	93.3974	113.825	101.351
1.94046	6	7.36379	6.85768	4.68348	5.31854	10.9578	16.8194	10.8784	6.23522	8.15155	10.7023	18.6784	22.2659	20.9467	21.0685	31.1059	37.7819	16.9807	9.78088	28.065	15.0625	21.4416	22.8195	20.0788	36.6463	40.0602	46.7816	46.9662	48.7107	42.3238	46.3468	88.7181	122.106	42.8839	39.7093	76.0587	66.7726	47.5848	53.7009	68.2242	65.5547	61.1994	60.8728	57.1633	77.2154	92.4301	105.921	115.34	103.745
2.06112	6.5	15.5299	6.868	7.19609	9.31455	10.6672	11.5777	3.0948	9.85726	10.806	10.5984	13.0492	21.0321	20.4309	34.6965	60.2932	44.7643	17.2904	20.7771	11.2826	9.14999	23.3621	16.6054	26.9158	61.188	47.6444	43.5064	51.3474	47.502	57.4472	61.5465	74.8476	100.019	49.5156	33.4966	68.1117	70.2708	48.1869	47.1062	56.1714	80.3596	79.2699	75.531	83.1699	82.5666	92.4165	113.482	133.038	118.461
2.1732	7	5.64304	5.00151	7.14201	10.4463	15.4675	6.84658	3.73489	7.83189	13.1311	13.0554	8.16317	12.1112	23.1157	38.892	55.8005	31.5281	31.4113	17.6799	6.99166	12.5745	23.7332	33.182	44.3419	61.3983	44.9329	40.9106	50.5623	65.6783	63.93	68.119	80.4677	168.154	83.0943	53.3072	53.6372	79.5339	76.8141	50.1258	63.7679	85.6088	84.544	88.0075	89.87	88.3313	101.223	115.833	104.732	107.119
2.30299	7.5	-1e+20	6.01661	12.693	15.0638	14.8422	8.78601	6.08531	12.431	16.3726	5.01625	6.75891	12.0002	17.3054	25.5818	4.26568	30.5127	28.9158	31.0928	28.0312	18.6303	31.2568	44.9392	39.0571	52.6418	38.7488	36.8507	43.269	48.36	70.6182	69.5765	87.3273	109.548	81.7408	55.9806	50.776	77.6347	80.4507	62.2391	67.467	99.159	95.8179	85.638	98.8798	114.767	126.402	116.013	122.301	125.162
2.41976	8	-1e+20	21.3603	13.868	14.158	14.3641	11.0987	10.1821	9.0858	10.9227	10.6893	16.6266	18.5418	18.4652	20.0039	39.0799	24.6433	47.7633	46.6947	26.8048	8.07101	19.8494	40.6148	45.7102	44.6845	47.7863	50.0974	54.9818	49.1513	52.0011	77.0879	71.9292	43.1277	54.6674	48.629	47.6581	77.8924	58.385	44.7742	50.9767	104.855	106.85	98.2331	96.1329	119.831	139.041	166.005	150.305	128.072
2.54011	8.5	-1e+20	15.2163	13.0981	14.497	12.2114	8.99843	10.642	5.03814	10.4528	25.6746	19.0862	11.3049	15.2961	38.3897	50.9987	32.5992	47.7528	47.9513	35.392	12.5793	10.7426	27.3183	39.9945	52.0801	39.7519	55.8533	59.0493	53.5217	58.2621	51.0499	51.1739	37.4808	43.6135	48.9492	73.2058	79.3588	64.7779	49.7976	83.6299	102.17	100.071	96.9494	99.7452	117.129	152.037	170.786	155.374	129.309
2.66068	9	-1e+20	9.41979	14.0402	12.4779	13.9474	9.483	8.79652	8.39686	11.6601	23.4638	13.0839	7.67373	15.9898	36.8789	56.4033	50.7145	37.3602	50.5245	52.2996	35.8001	36.5219	41.0413	42.9988	41.3236	42.5248	67.805	67.0573	57.9001	59.1596	47.9125	52.7511	79.7984	46.6913	59.5991	73.4637	76.2145	77.7234	75.8741	71.386	90.2025	88.3437	75.5425	82.7597	110.766	142.599	175.119	145.244	117.162
2.77979	9.5	-1e+20	20.5904	11.7926	11.7487	9.81622	11.8292	12.3879	11.8427	13.4564	15.4632	11.5591	13.9964	16.3105	26.4611	34.32	33.1262	35.6843	45.8899	59.4352	41.4124	34.1501	50.6567	51.3583	56.1084	45.7028	59.3886	67.786	65.2575	68.0794	61.1711	63.4986	78.5871	58.1083	52.7616	49.0647	58.4	71.2385	68.4394	78.5081	88.4509	68.1476	63.0748	80.7404	122.939	131.72	139.25	119.764	92.3848
2.89939	10	-1e+20	-1e+20	6.83589	6.57767	7.94872	10.1247	9.59886	9.45739	8.06506	4.84707	15.0058	20.5753	15.9793	29.1094	34.4529	31.448	24.0789	31.8556	35.2616	37.7525	44.0179	40.3973	41.4155	54.9488	51.7407	58.2403	65.8411	62.4969	64.9521	47.4171	45.8039	68.3444	71.5444	63.1476	59.3352	47.9752	60.9576	80.4356	94.9785	84.7002	76.1402	88.6356	85.7147	115.842	111.459	108.167	102.248	91.979
3.01972	10.5	-1e+20	-1e+20	10.9131	10.6523	8.98827	9.0879	11.1721	10.0817	11.5601	15.4576	21.0356	20.3324	17.7807	32.311	31.6136	8.29177	17.1523	33.2749	30.6505	40.8649	46.6335	34.7754	26.1172	29.9486	41.1866	55.2351	56.4179	54.009	52.6278	61.2048	49.0285	59.5232	61.2056	71.0572	69.101	51.0313	57.4092	81.3482	92.6887	88.4963	83.4648	98.2025	97.7032	96.2708	110.686	111.042	90.0008	93.0319
3.1395	11	-1e+20	-1e+20	7.01566	11.7636	12.0505	7.85384	9.99498	9.61251	14.8437	23.7181	28.4217	21.3727	22.6892	24.1814	23.0726	3.132	18.0481	33.4721	33.1851	33.7384	43.0923	40.7146	33.5772	36.2146	40.3245	46.4584	52.0287	48.8016	46.6391	60.0085	68.3129	58.3398	69.2325	70.3334	82.4371	69.3878	67.542	75.6571	97.0199	100.123	101.273	105.687	96.912	111.536	130.113	106.113	98.7461	106.758
3.26123	11.5	-1e+20	-1e+20	9.88877	12.4846	14.3929	9.78128	12.1391	13.9429	16.7471	6.80245	17.5811	19.8199	38.0075	24.1042	10.616	10.7945	20.4763	31.8507	38.2309	33.9067	41.6824	48.6283	49.9059	51.7633	45.5453	54.8889	51.5108	54.863	52.1462	63.1873	79.9985	84.5263	83.3129	79.4735	78.9656	78.8323	81.0491	62.1732	112.782	105.811	107.734	109.955	101.804	132.949	151.512	119.177	115.202	118.402
3.38176	12	-1e+20	-1e+20	4.97831	10.0153	12.0409	8.7296	15.067	10.7333	10.3065	9.83848	9.30442	22.7186	40.7403	24.7283	19.5798	11.0136	20.5276	37.3193	47.2679	32.8694	37.1106	47.8857	52.2131	60.1256	47.404	50.269	62.1575	55.7393	68.1845	60.3848	93.6824	77.5807	75.3827	81.5221	82.0683	75.6324	67.4863	108.819	97.0953	67.8475	89.952	110.171	109.883	123.535	166.403	121.629	109.346	121.361
3.50012	12.5	-1e+20	-1e+20	-1e+20	10.1032	10.0461	11.5418	12.0417	10.7641	5.76732	10.0536	21.4025	21.3178	21.3344	22.818	18.1567	27.3955	23.1799	38.1077	43.1911	38.7138	46.3089	48.5756	19.5717	30.343	36.7308	51.4336	51.377	54.165	61.833	60.2988	54.6347	43.0884	49.7741	80.7724	73.3962	68.2637	67.77	93.7396	87.723	52.6502	67.1713	86.8243	97.3813	131.688	139.985	120.458	118.876	121.004
3.62033	13	-1e+20	-1e+20	-1e+20	10.2525	10.417	9.64879	14.7289	18.3837	13.7117	12.9927	21.316	26.2351	16.3797	11.2492	15.5724	33.9087	27.0834	27.9291	43.2663	48.4585	55.0415	51.5235	52.5201	41.0879	43.6002	59.0703	53.1176	49.5821	53.814	67.2268	69.9388	48.2981	48.8364	52.5515	56.9544	66.1485	76.7082	109.257	74.0596	42.5357	47.2317	68.8245	95.0849	116.521	108.983	87.896	98.7517	114.088
3.73939	13.5	-1e+20	-1e+20	-1e+20	10.4451	7.32553	8.76964	9.72104	13.9517	15.57	18.4241	17.1306	24.3731	13.408	8.97369	19.5326	33.8253	27.5958	35.0016	38.6284	35.0089	47.0463	60.6797	82.7441	48.4652	36.3566	44.0068	50.0171	44.142	47.6189	52.8176	68.9039	64.3821	52.4558	46.6042	44.46	67.3369	68.0909	97.2307	64.3358	54.7526	54.8851	80.932	84.2731	56.0816	80.9641	91.3319	98.8139	97.1133
3.86178	14	-1e+20	-1e+20	-1e+20	3.67769	6.09094	5.86946	6.41776	5.93904	12.7543	15.7477	11.5449	14.3023	14.0807	9.36919	16.3587	22.0393	20.2947	35.0429	35.0051	21.4977	32.9288	49.0558	57.1199	35.2411	32.3164	43.0873	50.9445	41.7908	34.7354	54.3468	63.4912	48.1997	44.5521	34.4908	57.9715	69.3381	64.5961	75.4604	67.5978	59.4851	77.9112	91.9002	75.9273	69.717	85.3069	87.4404	93.7144	87.4151
3.98048	14.5	-1e+20	-1e+20	-1e+20	-1e+20	5.01826	10.1085	10.5751	6.2095	10.0075	13.749	17.5265	17.5555	17.1737	15.7363	15.7149	21.304	14.6028	19.3549	27.3931	27.099	25.8803	37.7045	45.9477	30.8442	37.8813	39.9311	40.1993	39.3964	26.507	48.8802	67.7747	54.7322	39.9785	39.334	45.3883	70.1346	72.8735	80.0271	70.9613	74.8881	59.8117	60.7189	75.6261	79.5875	64.8994	60.6983	57.1594	56.8362
4.10006	15	-1e+20	-1e+20	-1e+20	-1e+20	6.50833	7.26551	8.59496	9.23447	11.1543	12.5572	15.4902	14.2461	14.2285	15.0546	-1.07355	8.61289	8.46999	11.8363	27.1422	29.4579	19.9473	19.5581	36.5551	28.2365	34.6282	40.2795	30.2607	31.1992	18.0295	30.921	45.7967	47.0999	47.5175	42.5136	27.577	39.3191	51.148	58.8501	50.4301	55.3792	54.8311	55.4526	62.9811	64.0323	52.3408	29.6752	26.1008	42.0581
4.22005	15.5	-1e+20	-1e+20	-1e+20	-1e+20	5.9084	5.80283	8.20846	11.8145	13.6106	14.7834	15.7713	12.4776	12.8832	14.472	4.23762	-2.25092	12.7726	8.48357	20.6677	25.2964	14.4271	9.00862	33.3103	29.2685	31.2058	31.3078	25.9201	24.5789	16.2926	-5.23756	24.2727	22.9392	32.0287	37.1887	21.4363	19.192	34.4893	43.2093	50.9797	37.9738	40.2644	24.7976	47.8323	62.5842	46.0767	37.8178	37.8978	48.2739
4.33993	16	-1e+20	-1e+20	-1e+20	-1e+20	2.96737	5.71398	6.71249	8.60726	10.3518	13.1413	9.83318	10.6748	4.66113	13.6903	5.99313	9.10187	14.0657	7.77746	7.51255	14.5152	17.2255	13.8307	24.938	29.4784	21.3427	22.0038	20.3139	33.9651	21.6477	25.81	15.6468	16.7695	15.1742	17.3633	1.38883	4.75006	18.6006	38.1877	45.1049	33.46	26.9727	38.3015	67.1526	53.525	19.2867	26.2356	42.1997	42.8756
4.4608	16.5	-1e+20	-1e+20	-1e+20	-1e+20	-1e+20	8.52527	9.41261	9.96519	7.3712	6.09027	4.0121	4.1504	1.38064	7.10057	6.60846	10.052	7.81973	5.1641	-2.14076	8.05387	9.69449	11.0738	13.7925	8.47286	4.77909	5.80264	12.6591	21.5374	20.3258	33.5035	25.6996	16.639	9.37403	-17.8096	-19.8165	2.45961	44.4718	39.9146	21.9357	9.6427	15.1033	40.7085	61.3026	41.741	16.5421	1.31638	18.8785	30.0607
4.58034	17	-1e+20	-1e+20	-1e+20	-1e+20	-1e+20	8.32419	9.86062	7.86497	3.87814	4.47651	7.57756	7.75691	11.1771	8.57816	12.3064	8.09397	6.91404	-1.15542	-0.739952	10.5109	10.1332	0.526531	23.2444	0.890238	-7.36369	-1.08535	11.0318	11.4073	17.7176	20.4057	17.1137	10.824	-2.92724	-13.4164	-11.4002	11.8052	52.5173	34.0695	23.9886	9.85315	7.32162	43.2884	60.1811	26.397	17.5484	12.4245	3.78311	20.1353
4.70014	17.5	-1e+20	-1e+20	-1e+20	-1e+20	-1e+20	3.51622	7.07222	5.95018	4.35357	6.41389	5.19835	6.48509	12.7732	15.7022	16.5021	27.5774	0.775208	-11.1203	-10.9592	-0.534496	3.98048	22.3447	35.4914	15.4594	7.55664	0.181139	14.2143	4.03548	16.2266	35.4564	18.4634	9.62663	-0.944423	4.68844	-3.46391	-15.0002	7.10676	13.6591	12.3908	19.4884	17.3796	25.4913	29.3462	17.6499	11.7989	10.8164	16.6319	28.9055
4.82002	18	-1e+20	-1e+20	-1e+20	-1e+20	-1e+20	-1e+20	3.63734	3.80036	3.22977	4.25234	4.45209	1.53009	6.05647	12.2824	12.5734	24.3696	-2.67229	-8.2712	-8.14883	-10.5388	3.43639	18.4879	2.52146	10.7687	0.835895	3.6214	7.22055	22.1787	19.0528	47.4076	38.5666	16.7812	12.2466	17.1543	9.12048	-15.3879	-14.3993	-3.00824	3.8229	19.7623	32.8733	27.0711	27.0252	24.5937	-1.27872	4.79005	19.9454	23.0928
4.93941	18.5	-1e+20	-1e+20	-1e+20	-1e+20	-1e+20	-1e+20	5.54642	3.99966	5.96052	5.56538	3.26954	1.38373	5.99999	7.61951	1.20836	7.76671	0.795332	-8.26387	-12.4395	-7.34727	8.13353	17.3188	24.4323	-1.10028	4.34008	-10.5202	-8.40664	10.6029	13.7101	15.4068	27.5535	10.477	8.49252	4.22671	4.61053	-10.5738	-20.0382	-14.2393	4.21223	11.4729	5.77435	32.4818	31.4931	13.0727	1.87605	9.3937	14.1032	-3.47175
5.06011	19	-1e+20	-1e+20	-1e+20	-1e+20	-1e+20	-1e+20	3.2499	1.89205	4.46829	8.59117	3.22369	1.20423	2.22287	3.71785	-11.0179	-22.5802	-7.26155	-15.8035	-14.2414	-7.45661	7.18632	12.447	22.8547	8.18658	8.97348	-5.05439	-5.55742	-0.303864	10.4807	-2.46207	2.73021	0.213168	-3.20252	-16.7204	1.50247	-6.41174	-11.4993	-8.4414	-5.40081	-15.2924	10.7117	43.8922	29.9375	-0.018142	1.0071	21.4706	31.5777	15.6981
5.1801	19.5	-1e+20	-1e+20	-1e+20	-1e+20	-1e+20	-1e+20	-0.501202	-0.979139	2.99928	4.4213	2.43783	0.682163	-0.046599	0.600225	-7.74129	-24.7548	-16.5706	-6.15566	-1.9747	-9.39381	1.20689	6.65062	-9.11105	3.80999	2.89602	5.08093	-0.721411	-1.25739	14.0221	5.39299	-0.61036	2.87878	-7.87719	-13.8053	-0.883141	29.1138	16.7052	11.4851	7.32207	-9.57417	-0.161733	26.4	12.08	-2.73966	8.45677	18.3164	33.8181	28.7795
5.30041	20	-1e+20	-1e+20	-1e+20	-1e+20	-1e+20	-1e+20	-1e+20	-4.56789	1.22665	0.440259	2.05755	4.9161	0.906411	-1.25922	0.15646	-7.39455	-5.05705	1.8526	4.83784	1.51598	-0.018993	4.50771	5.3792	1.10289	2.57445	7.89742	-1.50852	1.23421	11.1752	14.7627	-0.11701	5.55722	4.76806	-8.73321	8.75376	23.1673	10.6366	11.1464	6.68804	0.310429	-3.44789	4.24078	12.6843	5.52656	-9.50058	20.3673	36.1525	29.5136
5.41988	20.5	-1e+20	-1e+20	-1e+20	-1e+20	-1e+20	-1e+20	-1e+20	-1.47719	0.472455	-3.37002	-0.705509	-4.4442	0.098643	0.468028	5.68791	7.21164	2.55273	-4.20084	3.68254	4.41233	4.11209	8.71787	18.2642	11.7861	4.77858	8.45995	2.21388	6.44684	13.9719	16.9093	9.71255	13.8559	10.1232	9.61526	12.9996	5.39697	-16.2084	-10.9003	2.93666	8.63987	11.7877	20.4682	20.8817	21.8774	3.44548	-2.43326	14.5928	34.9386
5.54026	21	-1e+20	-1e+20	-1e+20	-1e+20	-1e+20	-1e+20	-1e+20	1.29086	3.53099	0.655598	-0.594915	1.55528	-3.68537	3.93529	7.89494	8.39333	10.3773	0.194614	-2.9308	-3.45564	10.62	14.2292	1.29653	0.865049	3.48833	7.1421	5.2722	14.3092	20.8478	16.1322	10.7821	10.7236	4.65486	9.70443	11.3921	-2.14877	-23.9738	-18.6982	-0.962421	20.0744	-0.050156	27.9611	27.1078	18.354	11.3082	5.02555	-5.65338	29.3535
5.66042	21.5	-1e+20	-1e+20	-1e+20	-1e+20	-1e+20	-1e+20	-1e+20	-1e+20	4.758	3.69204	2.35104	4.39556	0.727432	1.35045	3.96337	2.66142	10.393	6.2674	6.26388	16.0501	12.7458	5.14276	3.61424	2.4681	7.18524	15.7366	16.9522	22.1475	28.2227	35.8533	19.4548	8.6415	8.94053	11.3351	12.1169	-6.87839	-1.74995	-0.388139	6.70407	5.02813	6.68172	14.7873	12.7689	11.4646	7.46672	9.44265	7.56933	15.2991
5.7804	22	-1e+20	-1e+20	-1e+20	-1e+20	-1e+20	-1e+20	-1e+20	-1e+20	1.97716	2.40587	4.02099	5.04837	0.657089	-1.43856	0.358373	1.57716	10.2649	6.14734	12.743	17.8402	8.53861	-1.34387	10.4522	14.2231	0.746961	0.520492	19.9584	26.2478	28.4609	38.9783	26.8737	7.40674	8.13304	16.8552	22.734	-1.27123	-9.20199	6.79885	10.6554	5.56631	14.7726	2.27942	-5.31263	-15.4415	9.85678	24.5909	9.57146	14.633
5.90052	22.5	-1e+20	-1e+20	-1e+20	-1e+20	-1e+20	-1e+20	-1e+20	-1e+20	1.09862	3.00746	4.20064	5.67907	6.93492	6.4609	0.585813	0.326502	-16.3609	-1.62527	9.04532	5.52214	2.94785	5.65296	14.1047	18.6848	5.78569	7.43259	21.1461	18.7783	27.349	24.5582	10.4471	2.11072	10.1006	19.7111	38.4456	12.7916	11.7019	17.7742	10.5615	8.388	6.67762	16.0645	3.17623	-3.02495	16.6695	15.3371	19.7963	27.2382
6.0205	23	-1e+20	-1e+20	-1e+20	-1e+20	-1e+20	-1e+20	-1e+20	-1e+20	-1e+20	3.04975	3.41289	3.58267	3.64006	6.96206	-1.01663	-3.54744	-18.3273	-0.60166	1.5053	-0.064517	1.56867	-2.95374	11.8449	12.5616	9.61602	9.94853	13.485	17.2764	15.8171	4.13295	4.81158	8.35556	17.4811	24.3576	57.4367	31.8821	4.28497	4.11372	10.6837	11.9022	14.6472	20.3355	16.5839	8.84187	27.1776	22.0322	23.3662	27.0195
6.14017	23.5	-1e+20	-1e+20	-1e+20	-1e+20	-1e+20	-1e+20	-1e+20	-1e+20	-1e+20	0.815716	5.18587	4.68766	2.6405	2.17038	7.51512	3.96395	-1.61161	-14.465	1.25462	10.4416	5.79266	-6.09897	1.46401	8.59881	8.19828	8.29901	13.5744	11.2908	0.2124	9.97063	11.0931	10.3127	22.6982	11.2711	11.6135	8.25046	-2.93358	-1.8266	5.03915	13.9239	22.9644	9.88936	11.0537	-5.11538	26.0039	9.87419	7.1569	21.7843
6.25986	24	-1e+20	-1e+20	-1e+20	-1e+20	-1e+20	-1e+20	-1e+20	-1e+20	-1e+20	10.3754	5.93097	1.57346	-1.51931	2.06225	5.98004	3.58438	-7.82576	-4.64213	0.257954	14.3857	8.37902	2.16081	9.7213	13.1492	9.57682	5.11478	11.0255	6.47864	17.7676	13.448	3.96006	6.53594	1.01093	-8.74069	-5.06167	-6.47914	-2.1137	-18.729	-10.4039	4.11282	13.3248	12.9552	-1.99171	-10.2176	-0.474717	-2.90842	-7.04064	0.80217
6.37947	24.5	-1e+20	-1e+20	-1e+20	-1e+20	-1e+20	-1e+20	-1e+20	-1e+20	-1e+20	-1e+20	1.90749	-2.35521	-3.20215	-3.52749	-1.53173	0.521031	2.75141	0.473568	6.15268	6.70414	4.81463	-0.417473	3.82432	11.8664	13.7213	8.32193	-3.39323	8.58241	26.8648	12.1627	1.84618	1.55156	-13.1208	-21.3341	-15.6008	-11.5088	-11.341	-22.1788	-9.94053	2.00794	12.6729	8.72474	4.85407	-5.73103	-8.3857	1.21706	-2.65271	-2.74132
6.49943	25	-1e+20	-1e+20	-1e+20	-1e+20	-1e+20	-1e+20	-1e+20	-1e+20	-1e+20	-1e+20	0.49279	-0.418953	-4.20652	-9.32965	-0.280348	0.844734	-0.456692	-1.08684	1.27418	-4.61836	0.015328	-3.41782	2.39646	2.39757	14.1598	4.63119	-8.17744	-1.45869	10.7228	12.9574	8.19395	2.34359	-15.1185	-2.64196	5.50979	-6.67262	2.84993	-5.12705	-3.77427	9.39347	12.7725	1.74314	-6.41805	0.838005	0.095057	9.58482	6.15071	6.76686
6.61954	25.5	-1e+20	-1e+20	-1e+20	-1e+20	-1e+20	-1e+20	-1e+20	-1e+20	-1e+20	-1e+20	-0.923153	-4.34605	-5.05266	-7.79671	-0.065214	7.77249	1.46917	3.1093	4.72964	0.150382	2.2623	3.36812	-12.8003	4.48399	10.412	1.88981	-13.1139	-6.67582	-0.056201	7.99211	4.00077	0.285789	4.24041	6.86735	13.8193	5.83484	2.55859	8.203	0.191884	7.20681	15.1011	5.51591	6.7941	8.65223	-0.299603	1.20594	2.83561	-3.99499
6.73948	26	-1e+20	-1e+20	-1e+20	-1e+20	-1e+20	-1e+20	-1e+20	-1e+20	-1e+20	-1e+20	-1e+20	-1.90039	-2.06024	-0.683628	3.57149	7.9423	11.3684	13.9128	7.63303	2.89733	0.97377	-1.53331	-6.49514	1.82245	5.67605	0.748651	3.74587	7.27257	-7.05419	-3.55507	4.5606	-1.20803	0.349818	18.3757	16.8264	3.63645	4.13981	1.23049	-0.656917	12.6103	12.2546	2.92386	7.23489	24.5021	6.13748	1.48523	-6.58781	-5.1904
6.8591	26.5	-1e+20	-1e+20	-1e+20	-1e+20	-1e+20	-1e+20	-1e+20	-1e+20	-1e+20	-1e+20	-1e+20	-0.108323	-0.46999	0.108091	2.46103	4.34502	8.70701	6.87974	2.6956	-2.70095	-3.95884	-6.69999	3.60574	2.77107	4.85146	4.6148	8.26828	8.77557	4.12581	-0.153763	2.90411	5.06612	5.62062	28.9705	15.2106	5.72798	3.85632	1.02563	10.6324	12.2756	5.15127	5.89777	2.1206	10.951	15.2334	-0.432629	-1.89837	13.323
6.97985	27	-1e+20	-1e+20	-1e+20	-1e+20	-1e+20	-1e+20	-1e+20	-1e+20	-1e+20	-1e+20	-1e+20	-1e+20	-0.737607	-1.98318	3.72622	4.92586	3.59033	-1.82682	-5.02928	1.37889	1.15067	1.94443	2.50952	3.73207	6.80212	7.39031	6.24617	4.06596	-6.61297	-6.02301	0.916197	1.69832	1.70096	2.61095	-1.64948	1.11195	-3.73756	-2.57461	16.3425	3.94154	7.49985	9.85968	-1.42059	-2.42468	8.33665	2.0002	-0.847235	10.6135
7.09901	27.5	-1e+20	-1e+20	-1e+20	-1e+20	-1e+20	-1e+20	-1e+20	-1e+20	-1e+20	-1e+20	-1e+20	-1e+20	2.88461	2.65112	4.30066	2.92982	5.68218	-1.00571	-3.56957	1.23117	2.67511	0.035214	1.79312	-0.287663	6.53571	5.18642	8.31548	5.33057	0.000592992	-0.652092	0.236765	-3.30219	-6.01188	-9.97255	-12.7276	4.52468	3.54019	4.05405	0.373315	3.06514	9.18136	5.92697	-2.3425	3.2145	4.36513	-0.067895	-12.988	-2.41433
7.2188	28	-1e+20	-1e+20	-1e+20	-1e+20	-1e+20	-1e+20	-1e+20	-1e+20	-1e+20	-1e+20	-1e+20	-1e+20	1.70652	3.05812	1.65422	2.89482	2.18504	-0.809557	-7.24881	-9.10167	-0.067933	-4.66564	-16.346	-1.63745	1.37203	-0.433786	2.11019	5.07654	6.32203	6.84026	-1.27151	-3.00408	1.84124	-0.88383	2.76728	6.12204	4.69138	-4.46112	-0.409735	0.462853	1.79559	-6.55741	-8.33394	-2.02875	-2.38143	0.821961	-11.5198	-12.3381
7.33867	28.5	-1e+20	-1e+20	-1e+20	-1e+20	-1e+20	-1e+20	-1e+20	-1e+20	-1e+20	-1e+20	-1e+20	-1e+20	-1e+20	-0.015567	-1.4018	-0.748292	3.86794	3.27893	0.274682	-0.09002	3.73909	3.09548	-5.37364	-8.87124	-5.53451	-1.87774	-1.44393	2.37216	1.01408	4.20486	-1.80775	-6.90243	12.5438	11.903	7.12269	8.91119	6.63576	8.15533	-4.09294	5.30993	11.3645	-5.98145	-23.4265	-10.3049	-7.36844	1.99813	-8.36338	-10.078
7.45826	29	-1e+20	-1e+20	-1e+20	-1e+20	-1e+20	-1e+20	-1e+20	-1e+20	-1e+20	-1e+20	-1e+20	-1e+20	-1e+20	2.71333	-0.818611	1.47417	4.67811	1.26062	0.924419	1.82118	5.0227	8.25796	4.48787	-1.95816	4.62856	1.6646	-1.79216	0.481458	4.38033	3.85807	1.08589	-1.38353	2.54034	7.18091	9.20079	0.259955	2.2483	3.08194	2.89235	6.88071	9.24155	-7.572	-11.4803	-15.9184	-11.5489	-7.39716	-10.4769	-1.11207
7.57852	29.5	-1e+20	-1e+20	-1e+20	-1e+20	-1e+20	-1e+20	-1e+20	-1e+20	-1e+20	-1e+20	-1e+20	-1e+20	-1e+20	-1e+20	0.092391	0.184501	2.22139	0.181738	-6.09118	-6.26171	-0.688171	3.0338	4.00753	6.84295	7.06821	10.5531	5.35194	-0.454352	0.098426	4.85953	7.18598	2.766	9.55855	13.602	11.6313	3.27772	-3.91066	-0.514431	-3.35152	1.6949	0.102005	-2.65691	1.32096	-2.64921	-5.63031	-19.6081	-16.4559	-6.56199
7.69735	29.85	-1e+20	-1e+20	-1e+20	-1e+20	-1e+20	-1e+20	-1e+20	-1e+20	-1e+20	-1e+20	-1e+20	-1e+20	-1e+20	-1e+20	-0.584221	-1.62293	7.43916	-0.368502	-8.88495	-1.00515	-0.289174	3.04596	9.18299	-2.43811	12.6236	15.1342	13.0906	13.701	11.8859	-2.86738	-7.86133	8.13619	8.37489	0.976312	10.3602	-8.88489	1.88396	12.5663	-2.75668	-8.88405	-1.94393	5.9881	8.93204	-5.62269	-11.5369	-7.59277	-27.3469	-31.041
7.81613
7.93329
[truncated: 15 more columns]

[truncated: 9 more sheets: Fig. 3b, Fig. 3c, Fig. 3d, Fig. 3e, Fig. 3f, Fig. 3g, Fig. 3h, Fig. 3i, Fig. 4j]
